# Supplementary material for: Dissecting the Binding Affinity of Anti-SARS-CoV-2 Compounds to Human Transmembrane Protease, Serine 2: A Computational Study
Source: Int J Mol Sci. 2025 Jan 11;26(2):587. doi: 10.3390/ijms26020587 (PMC11766390; doi:10.3390/ijms26020587)
Supplement: Supplementary file 1 [file ijms-26-00587-s001.zip]

Archive with 4 entries (4 files):
- File_S1.py
- Supplementary materials.pdf
- Table_S1.xlsx
- Table_S2.xlsx
