# Supplementary material for: Dissecting the Binding Affinity of Anti-SARS-CoV-2 Compounds to Human Transmembrane Protease, Serine 2: A Computational Study
Source: Int J Mol Sci. 2025 Jan 11;26(2):587. doi: 10.3390/ijms26020587 (PMC11766390; doi:10.3390/ijms26020587)
Supplement: Supplementary file 1 [file ijms-26-00587-s001.zip › File_S1.py]

import numpy as np
import pandas as pd
import matplotlib.pyplot as plt
import seaborn as sns
from matplotlib.ticker import MultipleLocator
from matplotlib import cm
from matplotlib.ticker import FuncFormatter
from pylab import *

pen_complex_area = np.loadtxt(r'G:\11111\TMPRSS2\3\naringenin\zyn\ligxxx-complex-90-area.xvg', comments=['#', '@'], encoding='UTF-8')
pen_pro_area = np.loadtxt(r'G:\11111\TMPRSS2\3\naringenin\zyn\ligxxx-pro-90-area.xvg', comments=['#', '@'], encoding='UTF-8')
pen_lig_area = np.loadtxt(r'G:\11111\TMPRSS2\3\naringenin\zyn\ligxxx-lig-90-area.xvg', comments=['#', '@'], encoding='UTF-8')
pen_ir_rmsd = np.loadtxt(r'G:\11111\TMPRSS2\3\naringenin\zyn\ligir-rmsd.xvg', comments=['#', '@'], encoding='UTF-8')

pen_area = []
for i in range(len(pen_complex_area[:, 1])):
    pen_area.append(pen_pro_area[i, 1] + pen_lig_area[i, 1] - pen_complex_area[i, 1])

rc('font', family='Times New Roman')

cmap = cm.colors.LinearSegmentedColormap.from_list('new_map', [cm.nipy_spectral(i) for i in range(0, 256, 1)] + [('white')], 23)
fig, ax = plt.subplots(figsize=(8, 6), dpi=480)

font1 = {'family': 'Times New Roman', 'weight': 'normal', 'size': '30'}
font2 = {'family': 'Times New Roman', 'weight': 'normal', 'size': '30'}
font3 = {'family': 'Times New Roman', 'size': '30'}

z, xedge, yedge = np.histogram2d(np.array(pen_area), pen_ir_rmsd[:, 1], bins=30, range=[[1, 11], [0.0, 0.7]])
x = 0.5 * (xedge[:-1] + xedge[1:])
y = 0.5 * (yedge[:-1] + yedge[1:])

zmin_nonzero = np.min(z[np.where(z > 0)])
z = np.maximum(z, zmin_nonzero)
F = -2.479 * np.log(z)
F -= np.max(F)
F = np.minimum(F, 0)

extent = [yedge[0], yedge[-1], xedge[0], xedge[-1]]
plt.contourf(x, y, F.T, 200, cmap=cmap, extent=extent, levels=[i for i in range(-23, 0, 1)] + [0])

labels = ax.get_xticklabels() + ax.get_yticklabels()
for label in labels:
    label.set_fontname('Times New Roman')

plt.tick_params(which="major", labelsize=26, direction='out', width=1.5, length=5)
plt.tick_params(which="minor", labelsize=26, direction='out', width=1.5, length=3)

ax.spines["left"].set_linewidth(1.5)
ax.spines["right"].set_linewidth(1.5)
ax.spines["top"].set_linewidth(1.5)
ax.spines["bottom"].set_linewidth(1.5)

ax.xaxis.set_major_locator(MultipleLocator(1))
ax.xaxis.set_minor_locator(MultipleLocator(0.5))
ax.yaxis.set_major_locator(MultipleLocator(0.1))
ax.yaxis.set_minor_locator(MultipleLocator(0.05))

clb = plt.colorbar()
clb.set_ticks([i for i in range(-23, 1, 1)][::-2])
clb.ax.tick_params(labelsize=26, width=1.5)
clb.set_label("\nFree energy  (kJ/mol)", fontdict=font1)

xlim(1, 11)
ylim(0.0, 0.7)

ax.set_xlabel(r'Buried surface area (nm$^\mathcal{2}$)', font2)
ax.set_ylabel('iRMSD (nm)', font2)
font4 = {'family': 'Times New Roman', 'size': '26', 'color': 'k'}

# Define the save path
save_path = r'G:\11111\TMPRSS2\ZYN\修改-1\TMPRSS2-C13.png'

# Save the figure to the specified path with bbox_inches='tight'
plt.savefig(save_path, bbox_inches='tight')

plt.tight_layout()
