# Supplementary material for: Dissecting the Binding Affinity of Anti-SARS-CoV-2 Compounds to Human Transmembrane Protease, Serine 2: A Computational Study
Source: Int J Mol Sci. 2025 Jan 11;26(2):587. doi: 10.3390/ijms26020587 (PMC11766390; doi:10.3390/ijms26020587)
Supplement: Supplementary file 1 [file ijms-26-00587-s001.zip › Table_S1.xlsx]

## Sheet: Sheet1
C2-Bound TMPRSS2							C3-bound TMPRSS2							C5+-bound TMPRSS2							C6+-bound TMPRSS2							C8+-bound TMPRSS2							C9--bound TMPRSS2							C10-bound TMPRSS2							C11-bound TMPRSS2
Residue	△EvdW	△Eelec	△Gpolar	△Gnonpolar	△Gbinding		Residue	△EvdW	△Eelec	△Gpolar	△Gnonpolar	△Gbinding		Residue	△EvdW	△Eelec	△Gpolar	△Gnonpolar	△Gbinding		Residue	△EvdW	△Eelec	△Gpolar	△Gnonpolar	△Gbinding		Residue	△EvdW	△Eelec	△Gpolar	△Gnonpolar	△Gbinding		Residue	△EvdW	△Eelec	△Gpolar	△Gnonpolar	△Gbinding		Residue	△EvdW	△Eelec	△Gpolar	△Gnonpolar	△Gbinding		Residue
Cys148	0	0.1914	-0.0869	0	0.1046		Cys148	0	0.0849	-0.0453	0	0.0396		Cys148	0	4.5614	-0.2168	0	4.3445		Cys148	0	4.2552	-0.1514	0	4.1038		Cys148	0	8.9096	-0.4723	-0.0009	8.4364		Cys148	0	-4.9533	0.0812	0.0009	-4.8712		Cys148	0	-0.0822	-0.0005	0	-0.0827		Cys148
Val149	0	-0.0057	0.0052	0	-0.0005		Val149	0	-0.0019	0.002	0	0		Val149	0	-0.0708	0.0101	0	-0.0607		Val149	0	-0.0562	0.0059	0	-0.0504		Val149	0	-0.1318	0.0404	-0.0034	-0.0948		Val149	0	0.0952	-0.0024	0.0001	0.0929		Val149	0	0.0044	0.0001	0	0.0045		Val149
Arg150	0	0.221	-0.1141	0	0.1069		Arg150	0	0.1151	-0.0737	0	0.0414		Arg150	0	4.7372	-0.2495	0	4.4877		Arg150	0	4.8656	-0.2496	0	4.616		Arg150	-0.0008	9.6815	-0.6705	0	9.0103		Arg150	-0.0002	-5.0196	0.1215	0.0001	-4.8982		Arg150	0	-0.0757	-0.0156	0	-0.0913		Arg150
Leu151	0	-0.0032	0.0028	0	-0.0004		Leu151	0	-0.0021	0.0026	0	0.0005		Leu151	0	-0.0451	0.0049	0	-0.0402		Leu151	0	-0.0627	0.0113	0	-0.0514		Leu151	-0.0005	-0.0972	0.025	0.0038	-0.0689		Leu151	0	0.0686	0.0001	-0.0016	0.0672		Leu151	0	0.0033	0.0006	0	0.0039		Leu151
Tyr152	0	-0.0007	0.0016	0	0.0009		Tyr152	0	0.001	-0.0007	0	0.0003		Tyr152	0	0.0017	0.0051	0	0.0068		Tyr152	0	0.0182	0.0025	0	0.0207		Tyr152	-0.0003	0.015	0.0051	0.002	0.0218		Tyr152	0	-0.0077	0.0032	0.0003	-0.0042		Tyr152	0	-0.0003	0.0001	0	-0.0001		Tyr152
Gly153	0	-0.0046	0.008	0	0.0034		Gly153	0	-0.0007	0.0031	0	0.0024		Gly153	0	-0.0258	0.0163	0	-0.0095		Gly153	0	0.017	0.0065	0	0.0235		Gly153	0	-0.0418	0.045	0.0001	0.0032		Gly153	0	0.024	-0.0069	0.0005	0.0176		Gly153	0	0.0034	0.0019	0	0.0053		Gly153
Pro154	0	-0.0041	0.0072	0	0.0031		Pro154	0	-0.0015	0.0044	0	0.0029		Pro154	0	-0.0269	0.0182	0	-0.0087		Pro154	0	0.0059	0.0098	0	0.0157		Pro154	-0.0001	-0.0435	0.0468	0.0028	0.0059		Pro154	0	0.0122	-0.0073	0.0007	0.0056		Pro154	0	0.0013	0.0005	0	0.0018		Pro154
Asn155	0	0.0017	-0.0044	0	-0.0027		Asn155	0	0.0002	-0.0025	0	-0.0022		Asn155	0	0.0205	-0.0066	0	0.0139		Asn155	0	0.0307	-0.0084	0	0.0223		Asn155	0	0.0431	-0.0072	0.0016	0.0375		Asn155	0	-0.0311	-0.0125	-0.0005	-0.0441		Asn155	0	-0.0016	-0.0005	0	-0.0021		Asn155
Phe156	0	0.0071	-0.013	0	-0.0059		Phe156	0	0.0048	-0.0103	0	-0.0055		Phe156	0	0.0686	-0.0268	0	0.0418		Phe156	0	0.0855	-0.0339	0	0.0516		Phe156	-0.0009	0.1429	-0.066	0.002	0.078		Phe156	0	-0.0656	0.0133	-0.0004	-0.0527		Phe156	0	-0.0015	-0.0025	0	-0.004		Phe156
Ile157	0	-0.0068	0.0086	0	0.0019		Ile157	0	-0.0032	0.0054	0	0.0021		Ile157	0	-0.0743	0.0185	0	-0.0558		Ile157	0	-0.0688	0.018	0	-0.0508		Ile157	0	-0.1522	0.0522	-0.0009	-0.1009		Ile157	0	0.0783	-0.0088	0.0013	0.0708		Ile157	0	0.0033	0.0016	0	0.0049		Ile157
Leu158	0	0.0039	-0.0047	0	-0.0008		Leu158	0	0.0013	-0.0024	0	-0.0011		Leu158	0	0.0471	-0.0111	0	0.036		Leu158	0	0.028	-0.0076	0	0.0204		Leu158	0	0.0861	-0.0284	-0.0002	0.0576		Leu158	0	-0.0492	0.005	0.0001	-0.0441		Leu158	0	-0.0024	-0.0003	0	-0.0028		Leu158
Gln159	0	-0.0087	0.0087	0	0		Gln159	0	-0.0034	0.0047	0	0.0013		Gln159	0	-0.1072	0.0181	0	-0.0891		Gln159	0	-0.0925	0.0155	0	-0.077		Gln159	0	-0.2266	0.0554	-0.0006	-0.1718		Gln159	0	0.1367	-0.0131	-0.0001	0.1235		Gln159	0	0.006	0.0011	0	0.0071		Gln159
Val160	0	0.0009	-0.0007	0	0.0002		Val160	0	-0.0003	0	0	-0.0003		Val160	0	0.0157	-0.0016	0	0.0141		Val160	0	-0.0015	0	0	-0.0015		Val160	0	0.0229	-0.0045	0.0006	0.019		Val160	0	-0.0253	0.0005	-0.0005	-0.0254		Val160	0	-0.0016	0.0002	0	-0.0013		Val160
Tyr161	0	0.0005	0	0	0.0005		Tyr161	0	0.0001	0	0	0.0002		Tyr161	0	0.0295	0.0004	0	0.0299		Tyr161	0	0.0281	0.0003	0	0.0283		Tyr161	0	0.0511	0.0326	-0.0006	0.0831		Tyr161	0	-0.0326	-0.0084	-0.0005	-0.0414		Tyr161	0	-0.001	-0.0004	0	-0.0014		Tyr161
Ser162	0	0	-0.0007	0	-0.0007		Ser162	0	0	-0.0004	0	-0.0004		Ser162	0	-0.016	-0.0017	0	-0.0178		Ser162	0	-0.0312	-0.0014	0	-0.0326		Ser162	0	-0.035	-0.0074	0.0011	-0.0413		Ser162	0	0.0295	0.0013	0.0009	0.0317		Ser162	0	0.0002	0.0001	0	0.0004		Ser162
Ser163	0	0.0007	0.0002	0	0.0009		Ser163	0	0.0002	0	0	0.0002		Ser163	0	0.001	0.0001	0	0.001		Ser163	0	-0.017	0.0014	0	-0.0156		Ser163	0	-0.0106	0.0092	0.0001	-0.0013		Ser163	0	-0.0027	-0.0016	-0.0006	-0.0049		Ser163	0	-0.0006	0.0001	0	-0.0005		Ser163
Gln164	0	0.0012	-0.0006	0	0.0006		Gln164	0	0.0002	-0.0001	0	0.0001		Gln164	0	0.0031	-0.0013	0	0.0018		Gln164	0	-0.0065	-0.0013	0	-0.0078		Gln164	0	0.0105	0.0101	0	0.0206		Gln164	0	-0.0004	-0.0013	-0.0005	-0.0022		Gln164	0	-0.0003	0	0	-0.0003		Gln164
Arg165	0	0.099	-0.0131	0	0.0859		Arg165	0	0.0496	-0.0082	0	0.0414		Arg165	0	3.3382	-0.0304	0	3.3077		Arg165	0	3.4253	-0.0282	0	3.3971		Arg165	0	6.7612	-0.0376	-0.0001	6.7236		Arg165	0	-3.6567	-0.0045	0.0006	-3.6606		Arg165	0	-0.0339	-0.0007	0	-0.0346		Arg165
Lys166	0	0.1077	-0.0088	0	0.0989		Lys166	0	0.0519	-0.0053	0	0.0466		Lys166	0	3.839	-0.0188	0	3.8202		Lys166	0	3.9659	-0.0171	0	3.9488		Lys166	0	7.7586	0.0005	0.0012	7.7604		Lys166	0	-4.4643	-0.0017	-0.0009	-4.4669		Lys166	0	-0.0537	-0.0033	0	-0.057		Lys166
Ser167	0	0.0003	0.0006	0	0.0009		Ser167	0	0.0011	0.0002	0	0.0013		Ser167	0	0.0052	0.0016	0	0.0068		Ser167	0	0.0333	0.0006	0	0.0339		Ser167	0	0.0258	0.0167	-0.0003	0.0422		Ser167	0	0.0046	0.0009	0.0002	0.0058		Ser167	0	0.0009	-0.0001	0	0.0008		Ser167
Trp168	0	0.0032	-0.0005	0	0.0028		Trp168	0	0.0012	-0.0001	0	0.0011		Trp168	0	0.0567	-0.0001	0	0.0566		Trp168	0	0.0545	0.0005	0	0.055		Trp168	-0.0001	0.1167	0.0155	-0.002	0.1301		Trp168	0	-0.076	-0.0047	0	-0.0808		Trp168	0	-0.0033	-0.0003	0	-0.0036		Trp168
His169	0	-0.0036	0.0039	0	0.0003		His169	0	-0.0016	0.0022	0	0.0006		His169	0	-0.0234	0.0088	0	-0.0145		His169	0	-0.0198	0.0087	0	-0.0111		His169	0	-0.0702	0.0272	-0.0017	-0.0447		His169	0	0.0181	-0.0075	0.0003	0.0108		His169	0	0.0021	0.0003	0	0.0024		His169
Pro170	0	0.0045	-0.0038	0	0.0007		Pro170	0	0.0027	-0.0027	0	0		Pro170	0	0.0458	-0.0096	0	0.0362		Pro170	0	0.0456	-0.0092	0	0.0364		Pro170	0	0.0729	-0.0204	-0.0009	0.0516		Pro170	0	-0.0158	0.0042	-0.0005	-0.0121		Pro170	0	-0.0002	-0.0004	0	-0.0006		Pro170
Val171	0	-0.0013	0.0005	0	-0.0008		Val171	0	-0.0013	0.0008	0	-0.0006		Val171	0	-0.01	0.0016	0	-0.0084		Val171	0	-0.0175	0.0023	0	-0.0151		Val171	0	-0.0276	0.005	0	-0.0225		Val171	0	0.0032	-0.0012	-0.0001	0.0019		Val171	0	-0.0009	0.0001	0	-0.0009		Val171
Cys172	0	-0.0018	0.0019	0	0.0001		Cys172	0	-0.0006	0.001	0	0.0004		Cys172	0	-0.029	0.0049	0	-0.0241		Cys172	0	-0.0209	0.0038	0	-0.0172		Cys172	0	-0.0576	0.0126	-0.0003	-0.0453		Cys172	0	0.0331	-0.0028	0	0.0304		Cys172	0	0.0012	0	0	0.0013		Cys172
Gln173	0	-0.0013	0.0018	0	0.0005		Gln173	0	-0.0008	0.0014	0	0.0006		Gln173	0	0.0123	-0.0003	0	0.0121		Gln173	0	0.0097	0.0003	0	0.01		Gln173	0	0.0634	-0.0083	-0.0021	0.0529		Gln173	0	0.0057	-0.0091	0.0006	-0.0028		Gln173	0	0.0014	0	0	0.0014		Gln173
Asp174	0	-0.1109	0.0242	0	-0.0868		Asp174	0	-0.0569	0.0153	0	-0.0416		Asp174	0	-3.2542	0.0655	0	-3.1887		Asp174	0	-3.1833	0.0545	0	-3.1288		Asp174	0	-6.4757	0.1576	0.001	-6.3171		Asp174	0	3.2597	-0.031	-0.0004	3.2283		Asp174	0	0.0218	-0.0001	0	0.0217		Asp174
Asp175	0	-0.101	0.0157	0	-0.0853		Asp175	0	-0.0497	0.0097	0	-0.04		Asp175	0	-3.1323	0.0459	0	-3.0864		Asp175	0	-2.9787	0.0331	0	-2.9456		Asp175	0	-6.253	0.1663	0.0001	-6.0866		Asp175	0	3.1495	-0.0118	-0.0003	3.1374		Asp175	0	0.0223	-0.0006	0	0.0216		Asp175
Trp176	0	0.0048	-0.0053	0	-0.0005		Trp176	0	0.0022	-0.0031	0	-0.0009		Trp176	0	0.0626	-0.0148	0	0.0478		Trp176	0	0.0537	-0.0112	0	0.0425		Trp176	0	0.1173	-0.0267	-0.0003	0.0902		Trp176	0	-0.058	-0.0005	0.0008	-0.0577		Trp176	0	-0.0014	0	0	-0.0015		Trp176
Asn177	0	-0.0042	0.0052	0	0.001		Asn177	0	-0.0015	0.0029	0	0.0013		Asn177	0	-0.0594	0.0133	0	-0.046		Asn177	0	-0.049	0.0097	0.0002	-0.0392		Asn177	0	-0.1305	0.05	0.0004	-0.0802		Asn177	0	0.0747	-0.0136	0	0.0611		Asn177	0	0.0023	0	0	0.0023		Asn177
Glu178	0	-0.1576	0.049	0	-0.1087		Glu178	0	-0.0718	0.0242	0	-0.0476		Glu178	0	-3.8863	0.1355	0	-3.7508		Glu178	0	-3.471	0.0897	0	-3.3813		Glu178	0	-7.5885	0.326	-0.0002	-7.2626		Glu178	0	3.6821	-0.0791	0.0019	3.6049		Glu178	0	0.0334	-0.0014	0	0.032		Glu178
Asn179	0	-0.0048	0.005	0	0.0002		Asn179	0	-0.002	0.0024	0	0.0005		Asn179	0	-0.0676	0.0139	0	-0.0537		Asn179	0	-0.0562	0.0095	0.0001	-0.0466		Asn179	0	-0.1425	0.0669	-0.0004	-0.0759		Asn179	0	0.088	-0.0015	-0.0008	0.0857		Asn179	0	0.0024	-0.0003	0	0.0021		Asn179
Tyr180	0	-0.0043	0.0045	0	0.0002		Tyr180	0	-0.0014	0.0022	0	0.0007		Tyr180	0	-0.0621	0.012	0	-0.0501		Tyr180	0	-0.0457	0.0074	0	-0.0382		Tyr180	0	-0.0933	0.0249	-0.0005	-0.069		Tyr180	0	0.0744	-0.0023	0.0002	0.0724		Tyr180	0	0.0025	-0.0001	0	0.0025		Tyr180
Gly181	0	-0.0053	0.0073	0	0.002		Gly181	0	-0.0021	0.0037	0	0.0016		Gly181	0	-0.0594	0.0177	0	-0.0417		Gly181	0	-0.0534	0.0126	0	-0.0408		Gly181	0	-0.1198	0.0428	0	-0.0771		Gly181	0	0.0718	-0.0077	0	0.0641		Gly181	0	0.0028	0.0003	0	0.0031		Gly181
Arg182	0	0.1682	-0.0553	0	0.1128		Arg182	0	0.0728	-0.0266	0	0.0461		Arg182	0	4.1315	-0.1709	0	3.9606		Arg182	0	3.5787	-0.1084	0	3.4702		Arg182	0	7.9501	-0.383	0	7.5671		Arg182	0	-3.9278	0.0726	0.0007	-3.8545		Arg182	0	-0.0393	0.0017	0	-0.0376		Arg182
Ala183	0	-0.0049	0.0064	0	0.0014		Ala183	0	-0.0015	0.0027	0	0.0012		Ala183	0	-0.0647	0.0177	0	-0.0471		Ala183	0	-0.0489	0.0105	0	-0.0383		Ala183	0	-0.1269	0.0378	0.0001	-0.089		Ala183	0	0.0766	-0.0057	-0.0008	0.0701		Ala183	0	0.0029	-0.0009	0	0.0019		Ala183
Ala184	0	-0.0052	0.0075	0	0.0023		Ala184	0	-0.0015	0.0028	0	0.0013		Ala184	0	-0.0644	0.0191	0	-0.0453		Ala184	0	-0.0519	0.0119	0	-0.04		Ala184	0	-0.1288	0.0467	-0.0002	-0.0823		Ala184	0	0.0836	-0.0076	0	0.076		Ala184	0	0.0035	-0.0004	0	0.0031		Ala184
Cys185	0	-0.0081	0.0126	0	0.0046		Cys185	0	-0.0032	0.0053	0	0.002		Cys185	0	-0.0756	0.0333	0	-0.0423		Cys185	0	-0.0704	0.022	0	-0.0484		Cys185	0	-0.154	0.0825	0	-0.0715		Cys185	0	0.0842	-0.016	0	0.0682		Cys185	0	0.0035	0.0008	0	0.0043		Cys185
Arg186	0	0.1824	-0.0748	0	0.1076		Arg186	0	0.0713	-0.0323	0	0.039		Arg186	0	4.5397	-0.2711	0	4.2685		Arg186	0	3.7891	-0.1278	0	3.6613		Arg186	-0.0001	8.3262	-0.3908	0.0013	7.9366		Arg186	0	-4.4038	0.0707	-0.0007	-4.3338		Arg186	0	-0.0626	0.0058	0	-0.0569		Arg186
Asp187	0	-0.2121	0.1264	0	-0.0857		Asp187	0	-0.0857	0.0544	0	-0.0313		Asp187	0	-4.7268	0.3285	0	-4.3982		Asp187	0	-4.2669	0.2232	0.0002	-4.0435		Asp187	0	-9.0818	0.7588	-0.0007	-8.3237		Asp187	0	5.0818	-0.1217	-0.0007	4.9594		Asp187	0	0.0857	-0.0075	0	0.0782		Asp187
Met188	0	-0.0128	0.0218	0	0.0091		Met188	0	-0.0026	0.0046	0	0.002		Met188	0	-0.0893	0.0482	0	-0.0411		Met188	0	-0.0922	0.0355	0	-0.0567		Met188	-0.001	-0.1916	0.1199	-0.0005	-0.0732		Met188	-0.0002	0.102	-0.028	-0.0009	0.0729		Met188	0	0.0042	0.0003	0	0.0045		Met188
Gly189	0	-0.0094	0.014	0	0.0046		Gly189	0	-0.0014	0.0027	0	0.0012		Gly189	0	-0.1	0.054	0	-0.046		Gly189	0	-0.0515	0.0224	0	-0.029		Gly189	-0.0004	-0.1673	0.1195	-0.0004	-0.0486		Gly189	0	0.0787	-0.0173	-0.0001	0.0613		Gly189	0	0.0029	-0.0017	0	0.0012		Gly189
Tyr190	-0.0009	-0.0034	0.0051	0	0.0008		Tyr190	0	0.0009	-0.0015	0	-0.0006		Tyr190	-0.001	0.0274	-0.0177	0	0.0087		Tyr190	-0.0002	0.0179	-0.0073	-0.0002	0.0103		Tyr190	-0.0012	-0.0727	0.0424	0.0023	-0.0291		Tyr190	-0.001	0.0145	-0.0163	-0.0025	-0.0053		Tyr190	0	-0.0006	0.001	0	0.0004		Tyr190
Lys191	0	0.2826	-0.2288	0	0.0538		Lys191	0	0.0922	-0.0766	0	0.0156		Lys191	0	5.7175	-0.8167	0	4.9008		Lys191	0	4.5836	-0.3968	0	4.1868		Lys191	-0.001	10.8122	-1.6556	-0.0001	9.1555		Lys191	-0.0009	-5.7961	0.3797	-0.0004	-5.4177		Lys191	0	-0.1035	0.0245	0	-0.079		Lys191
Asn192	0	0.0034	-0.0041	0	-0.0007		Asn192	0	0.0034	-0.0072	0	-0.0038		Asn192	0	0.0053	0.0001	0	0.0054		Asn192	0	0.0244	-0.005	0	0.0194		Asn192	0	0.0645	0.0233	-0.0011	0.0866		Asn192	0	-0.0402	-0.0076	-0.0003	-0.0481		Asn192	0	-0.0027	0.0002	0	-0.0025		Asn192
Asn193	0	0.0045	-0.0079	0	-0.0035		Asn193	0	-0.0021	0.0059	0	0.0039		Asn193	0	0.0954	-0.0562	0	0.0391		Asn193	0	0.0349	-0.0156	0	0.0193		Asn193	0	0.1581	-0.0958	0.0005	0.0627		Asn193	0	-0.0766	0.0215	0.0002	-0.0549		Asn193	0	0.0043	-0.0002	0	0.0041		Asn193
Phe194	0	-0.0008	-0.0028	0	-0.0036		Phe194	0	0.0002	-0.0014	0	-0.0011		Phe194	0	-0.0213	-0.0056	0	-0.0269		Phe194	0	0.0018	-0.0055	0.0002	-0.0035		Phe194	0	-0.0218	-0.0031	0.001	-0.0239		Phe194	0	0.009	-0.0061	0.0013	0.0042		Phe194	0	0.0003	-0.001	0	-0.0007		Phe194
Tyr195	0	0.0041	-0.0065	0	-0.0024		Tyr195	0	0.0036	-0.0052	0	-0.0016		Tyr195	0	0.0364	-0.0082	0	0.0282		Tyr195	0	0.0499	-0.0141	0	0.0358		Tyr195	-0.0001	0.0996	-0.0355	0.0005	0.0645		Tyr195	0	-0.0387	-0.0086	0.0011	-0.0462		Tyr195	0	-0.0016	-0.0017	0	-0.0033		Tyr195
Ser196	0	-0.0054	0.0091	0	0.0037		Ser196	0	-0.0026	0.0055	0	0.0029		Ser196	0	-0.0572	0.0217	0	-0.0356		Ser196	0	-0.0542	0.0185	0	-0.0358		Ser196	0	-0.121	0.0565	-0.0009	-0.0655		Ser196	0	0.0639	-0.019	-0.0004	0.0445		Ser196	0	0.0024	0.0013	0	0.0038		Ser196
Ser197	0	0.0026	-0.0032	0	-0.0007		Ser197	0	0.0012	-0.0015	0	-0.0003		Ser197	0	0.0365	-0.0098	0	0.0267		Ser197	0	0.0353	-0.0085	0	0.0269		Ser197	0	0.0779	-0.0156	-0.0023	0.0599		Ser197	0	-0.0326	0.0021	0.0001	-0.0304		Ser197	0	-0.0002	-0.0004	0	-0.0006		Ser197
Gln198	0	-0.0047	0.0046	0	-0.0002		Gln198	0	-0.0011	0.0017	0	0.0006		Gln198	0	-0.063	0.0163	0	-0.0466		Gln198	0	-0.0523	0.0124	0	-0.0398		Gln198	0	-0.0833	0.046	-0.0001	-0.0373		Gln198	0	0.0345	-0.0014	-0.001	0.0321		Gln198	0	0.001	0.0003	0	0.0013		Gln198
Gly199	0	-0.0008	-0.0008	0	-0.0016		Gly199	0	-0.001	-0.0004	0	-0.0014		Gly199	0	-0.011	-0.0013	0	-0.0123		Gly199	0	-0.0077	-0.0018	0	-0.0095		Gly199	0	-0.017	0.0057	-0.0002	-0.0115		Gly199	0	-0.0028	-0.0099	-0.0001	-0.0129		Gly199	0	-0.001	0	0	-0.001		Gly199
Ile200	0	0.0016	-0.0002	0	0.0014		Ile200	0	0.0012	-0.0001	0	0.0011		Ile200	0	0.0206	-0.0015	0	0.0192		Ile200	0	0.0248	-0.0021	0	0.0227		Ile200	0	0.0488	-0.0061	0.0015	0.0442		Ile200	0	-0.0125	0.0016	-0.0013	-0.0122		Ile200	0	0.0009	0	0	0.0009		Ile200
Val201	0	-0.0038	0.0014	0	-0.0024		Val201	0	-0.0023	0.001	0	-0.0013		Val201	0	-0.0456	0.0052	0	-0.0404		Val201	0	-0.0034	-0.0005	0	-0.0039		Val201	0	-0.0856	0.0112	-0.0001	-0.0745		Val201	0	0.0244	-0.0027	0.0004	0.0222		Val201	0	-0.0006	0	0	-0.0006		Val201
Asp202	0	-0.1274	0.0205	0	-0.107		Asp202	0	-0.0775	0.0168	0	-0.0608		Asp202	0	-3.6187	0.0744	0	-3.5443		Asp202	0	-3.8389	0.074	0	-3.7649		Asp202	0	-7.0748	0.1669	-0.002	-6.9099		Asp202	0	3.5414	-0.023	-0.0004	3.5179		Asp202	0	0.0135	0.0027	0	0.0162		Asp202
Asp203	0	-0.1157	0.0079	0	-0.1078		Asp203	0	-0.0752	0.0086	0	-0.0667		Asp203	0	-3.5645	0.0526	0	-3.5119		Asp203	0	-3.6139	0.0454	0	-3.5685		Asp203	0	-7.1054	0.1268	-0.0012	-6.9797		Asp203	0	3.3731	-0.0153	-0.0023	3.3555		Asp203	0	0.0139	0.0014	0	0.0152		Asp203
Ser204	0	0.0018	-0.0004	0	0.0014		Ser204	0	0.0001	-0.0009	0	-0.0007		Ser204	0	0.008	-0.0038	0	0.0041		Ser204	0	-0.0408	0.0035	0	-0.0372		Ser204	0	0.0134	0.0012	-0.0001	0.0145		Ser204	0	0.0094	0.0042	-0.0001	0.0135		Ser204	0	0.0024	0.0005	0	0.0029		Ser204
Gly205	0	-0.0029	0.0007	0	-0.0022		Gly205	0	-0.0005	0.0002	0	-0.0004		Gly205	0	-0.0043	-0.0012	0	-0.0056		Gly205	0	-0.0146	-0.0021	0	-0.0166		Gly205	0	-0.0324	0.0071	0.0003	-0.025		Gly205	0	0.0086	-0.0022	-0.0002	0.0061		Gly205	0	0.0008	0.0001	0	0.0008		Gly205
Ser206	0	-0.0011	0	0	-0.0011		Ser206	0	-0.0002	-0.0001	0	-0.0003		Ser206	0	0.0045	-0.0014	0	0.0031		Ser206	0	0.0114	-0.0006	0	0.0108		Ser206	0	-0.0088	0.0342	-0.0001	0.0253		Ser206	0	-0.0075	-0.0074	-0.0009	-0.0159		Ser206	0	-0.001	-0.0001	0	-0.0011		Ser206
Thr207	0	0.0023	-0.0012	0	0.0011		Thr207	0	0.0009	-0.0006	0	0.0003		Thr207	0	0.0318	-0.001	0	0.0307		Thr207	0	0.0232	-0.0004	0	0.0228		Thr207	0	0.062	0.0241	-0.0006	0.0854		Thr207	0	-0.0266	-0.0183	-0.0008	-0.0457		Thr207	0	-0.0002	-0.0001	0	-0.0003		Thr207
Ser208	0	-0.0024	0.0013	0	-0.0011		Ser208	0	-0.0015	0.0009	0	-0.0006		Ser208	0	-0.0215	0.0023	0	-0.0192		Ser208	0	-0.0294	0.0024	0	-0.0271		Ser208	0	-0.0562	0.0184	-0.0009	-0.0387		Ser208	0	0.0254	-0.0073	0.0016	0.0198		Ser208	0	0.0003	0.0001	0	0.0004		Ser208
Phe209	0	0.0024	-0.0022	0	0.0002		Phe209	0	0.0014	-0.0014	0	0		Phe209	0	0.0209	-0.0055	0	0.0154		Phe209	0	0.014	-0.0047	0	0.0093		Phe209	0	0.0394	-0.0124	-0.0014	0.0257		Phe209	0	-0.0098	0.0019	-0.0007	-0.0086		Phe209	0	-0.0001	-0.0001	0	-0.0002		Phe209
Met210	0	-0.0021	0.0017	0	-0.0004		Met210	0	-0.0011	0.001	0	-0.0001		Met210	0	-0.0115	0.0034	0	-0.0081		Met210	0	-0.0103	0.0033	0	-0.0069		Met210	0	-0.02	0.0092	-0.0026	-0.0135		Met210	0	0.0056	-0.002	0.0015	0.0051		Met210	0	-0.0006	0	0	-0.0006		Met210
Lys211	0	0.0997	-0.0181	0	0.0816		Lys211	0	0.05	-0.0112	0	0.0389		Lys211	0	3.1176	-0.0505	0	3.0671		Lys211	0	3.043	-0.04	0	3.003		Lys211	0	6.22	-0.0826	-0.0021	6.1353		Lys211	0	-3.1558	0.0118	-0.0008	-3.1448		Lys211	0	-0.0214	0.0005	0	-0.021		Lys211
Leu212	0	0.0025	-0.0015	0	0.001		Leu212	0	0.0009	-0.0008	0	0.0001		Leu212	0	0.0384	-0.004	0	0.0344		Leu212	0	0.0279	-0.0021	0	0.0257		Leu212	0	0.0689	0.0044	-0.0005	0.0729		Leu212	0	-0.0421	0.0033	0.0005	-0.0384		Leu212	0	-0.0012	0	0	-0.0012		Leu212
Asn213	0	-0.0001	0	0	-0.0001		Asn213	0	0	0	0	0		Asn213	0	-0.0077	0.0015	0	-0.0062		Asn213	0	0.0056	0.0004	0	0.006		Asn213	0	0.0278	0.016	0.0013	0.0451		Asn213	0	-0.0031	-0.0109	-0.0012	-0.0153		Asn213	0	0.0001	0	0	0.0001		Asn213
Thr214	0	0.0002	0	0	0.0002		Thr214	0	-0.0003	0.0002	0	-0.0001		Thr214	0	0.0005	-0.0004	0	0.0001		Thr214	0	0.003	0.0002	0	0.0032		Thr214	0	0.0016	0.0029	0.002	0.0065		Thr214	0	0.0087	0.0024	0.0005	0.0116		Thr214	0	0.0001	0	0	0.0001		Thr214
Ser215	0	-0.0013	0.0006	0	-0.0008		Ser215	0	-0.0011	0.0008	0	-0.0003		Ser215	0	-0.0288	0.0026	0	-0.0261		Ser215	0	-0.0093	0.0019	0	-0.0074		Ser215	0	0.0294	0.0262	-0.0002	0.0554		Ser215	0	0.0295	-0.0099	-0.0006	0.019		Ser215	0	0.0005	0	0	0.0004		Ser215
Ala216	0	-0.0009	0.0005	0	-0.0004		Ala216	0	-0.0004	0.0003	0	-0.0002		Ala216	0	-0.0141	0.0007	0	-0.0134		Ala216	0	-0.0115	0.0009	0	-0.0106		Ala216	0	0.0219	0.0054	0.0021	0.0294		Ala216	0	0.0031	-0.003	0.0008	0.0009		Ala216	0	0.0002	0	0	0.0002		Ala216
Gly217	0	-0.0013	0.001	0	-0.0003		Gly217	0	-0.0006	0.0007	0	0.0001		Gly217	0	-0.0103	0.0028	0	-0.0075		Gly217	0	-0.0245	0.0023	0	-0.0222		Gly217	0	-0.0529	0.0132	-0.0002	-0.04		Gly217	0	-0.0039	-0.0003	0.002	-0.0021		Gly217	0	0.0001	0	0	0.0001		Gly217
Asn218	0	-0.0003	0	0	-0.0003		Asn218	0	-0.001	0.001	0	-0.0001		Asn218	0	-0.0037	-0.0008	0	-0.0044		Asn218	0	-0.02	-0.0001	0	-0.0201		Asn218	0	-0.0304	0.042	-0.0003	0.0113		Asn218	0	0.0323	-0.0024	-0.0003	0.0295		Asn218	0	0.0003	0	0	0.0003		Asn218
Val219	0	-0.0013	0.0004	0	-0.0009		Val219	0	-0.0015	0.0007	0	-0.0008		Val219	0	-0.006	0.0022	0	-0.0037		Val219	0	-0.0007	0.0011	0	0.0004		Val219	0	0.0018	0.0087	-0.0002	0.0103		Val219	0	0.0548	-0.0044	0.0004	0.0508		Val219	0	-0.0003	0	0	-0.0003		Val219
Asp220	0	-0.1394	0.028	0	-0.1114		Asp220	0	-0.0605	0.0164	0	-0.0441		Asp220	0	-3.8494	0.0598	0	-3.7896		Asp220	0	-3.5888	0.055	0	-3.5337		Asp220	0	-7.7899	0.2924	-0.0002	-7.4977		Asp220	0	4.3372	-0.0512	-0.001	4.285		Asp220	0	0.0507	-0.0003	0	0.0504		Asp220
Ile221	0	0.0046	-0.0039	0	0.0007		Ile221	0	0.0018	-0.0021	0	-0.0003		Ile221	0	0.0601	-0.0093	0	0.0508		Ile221	0	0.0472	-0.0076	0	0.0396		Ile221	0	0.0978	-0.0227	-0.0024	0.0728		Ile221	0	-0.0714	0.0057	-0.0006	-0.0663		Ile221	0	-0.0017	0.0001	0	-0.0015		Ile221
Tyr222	0	0.0022	-0.0004	0	0.0018		Tyr222	0	0.0004	0.0001	0	0.0004		Tyr222	0	0.0336	-0.0008	0	0.0328		Tyr222	0	0.0269	-0.0009	0	0.026		Tyr222	0	0.049	0.0105	-0.0007	0.0587		Tyr222	0	-0.0636	-0.0068	0.0042	-0.0661		Tyr222	0	-0.0017	0.0006	0	-0.0011		Tyr222
Lys223	0	0.1152	-0.0134	0	0.1018		Lys223	0	0.0492	-0.0073	0	0.0419		Lys223	0	3.614	-0.0329	0	3.5811		Lys223	0	3.3848	-0.0269	0	3.3579		Lys223	0	7.0181	-0.0603	0.0017	6.9594		Lys223	0	-4.0535	-0.0081	-0.0008	-4.0625		Lys223	0	-0.0468	-0.0002	0	-0.047		Lys223
Lys224	0	0.1138	-0.0219	0	0.0919		Lys224	0	0.0501	-0.0119	0	0.0382		Lys224	0	3.3942	-0.0571	0	3.3372		Lys224	0	3.2094	-0.0474	0	3.162		Lys224	0	6.6357	-0.1193	0.0001	6.5165		Lys224	0	-3.5539	0.0217	0.0009	-3.5313		Lys224	0	-0.0349	0.0007	0	-0.0342		Lys224
Leu225	0	0.002	-0.0019	0	0		Leu225	0	0.0013	-0.0011	0	0.0001		Leu225	0	0.0154	-0.0049	0	0.0105		Leu225	0	0.0187	-0.0043	0	0.0144		Leu225	0	0.0327	-0.0127	-0.0015	0.0185		Leu225	0	-0.0037	-0.0013	0.0003	-0.0047		Leu225	0	0	-0.0001	0	-0.0001		Leu225
Tyr226	0	-0.0017	0.0017	0	0		Tyr226	0	-0.0012	0.0011	0	-0.0002		Tyr226	0	-0.0154	0.0037	0	-0.0118		Tyr226	0	-0.0181	0.0035	0	-0.0146		Tyr226	0	-0.0446	0.0293	-0.0012	-0.0165		Tyr226	0	0.0062	-0.0134	-0.0006	-0.0078		Tyr226	0	0.0001	0	0	0.0001		Tyr226
His227	0	0.0003	0.0001	0	0.0004		His227	0	0.0025	-0.0012	0	0.0013		His227	0	0.0519	-0.003	0	0.0489		His227	0	0.0461	-0.0021	0	0.044		His227	0	0.0397	0.0262	-0.0018	0.0641		His227	0	-0.0148	0.0003	0.0002	-0.0143		His227	0	-0.0005	-0.0002	0	-0.0007		His227
Ser228	0	-0.0018	0.0009	0	-0.0009		Ser228	0	-0.0007	0.0004	0	-0.0003		Ser228	0	-0.0222	0.0016	0	-0.0206		Ser228	0	-0.0246	0.0011	0	-0.0235		Ser228	0	-0.0554	0.0112	0	-0.0442		Ser228	0	0.0238	-0.0018	-0.0002	0.0218		Ser228	0	0.0003	0	0	0.0003		Ser228
Asp229	0	-0.0899	0.0098	0	-0.0801		Asp229	0	-0.0469	0.0062	0	-0.0407		Asp229	0	-3.0323	0.0254	0	-3.0069		Asp229	0	-3.1242	0.0235	0	-3.1007		Asp229	0	-6.1493	0.1095	-0.0007	-6.0405		Asp229	0	3.1963	-0.0314	0.001	3.1659		Asp229	0	0.0201	0	0	0.0201		Asp229
Ala230	0	0.0007	0	0	0.0007		Ala230	0	0.0006	0	0	0.0006		Ala230	0	0.0052	0.0002	0	0.0054		Ala230	0	0.012	-0.0003	0	0.0117		Ala230	0	0.0053	0.0104	-0.0003	0.0154		Ala230	0	0.0032	-0.0002	-0.0003	0.0028		Ala230	0	0.0004	0	0	0.0004		Ala230
Cys231	0	0.0003	-0.0002	0	0.0001		Cys231	0	0	-0.0001	0	-0.0001		Cys231	0	0.0046	-0.0011	0	0.0036		Cys231	0	-0.0046	-0.0008	0	-0.0054		Cys231	0	0.0032	-0.0024	0.0001	0.0009		Cys231	0	-0.0022	-0.0021	0.0001	-0.0041		Cys231	0	-0.0002	0	0	-0.0002		Cys231
Ser232	0	0.001	-0.001	0	0.0001		Ser232	0	0.0003	-0.0006	0	-0.0002		Ser232	0	0.0172	-0.0024	0	0.0148		Ser232	0	0.0143	-0.002	0	0.0123		Ser232	0	0.0326	0.01	-0.0006	0.042		Ser232	0	-0.0221	-0.0064	-0.0011	-0.0295		Ser232	0	-0.0009	0	0	-0.0009		Ser232
Ser233	0	-0.0012	0	0	-0.0013		Ser233	0	-0.0011	0	0	-0.0011		Ser233	0	-0.0116	0	0	-0.0116		Ser233	0	-0.016	0.0005	0	-0.0155		Ser233	0	-0.0256	0.005	-0.0005	-0.0211		Ser233	0	0.0021	0.003	0.0004	0.0054		Ser233	0	-0.001	0	0	-0.001		Ser233
Lys234	0	0.0962	-0.0087	0	0.0876		Lys234	0	0.0521	-0.0051	0	0.0469		Lys234	0	2.9548	-0.0184	0	2.9363		Lys234	0	3.0084	-0.0147	0	2.9937		Lys234	0	5.9124	-0.0118	-0.0006	5.8999		Lys234	0	-2.9488	-0.008	0.0003	-2.9564		Lys234	0	-0.0096	-0.0001	0	-0.0097		Lys234
Ala235	0	0.0024	-0.001	0	0.0013		Ala235	0	0.0016	-0.0009	0	0.0007		Ala235	0	0.0259	-0.0033	0	0.0226		Ala235	0	0.0284	-0.0036	0	0.0249		Ala235	0	0.0513	-0.0069	0.0006	0.045		Ala235	0	-0.0161	0.0011	0.0002	-0.0148		Ala235	0	0.0003	-0.0001	0	0.0003		Ala235
Val236	0	0.0006	-0.0015	0	-0.0009		Val236	0	0.0001	-0.0009	0	-0.0008		Val236	0	0.0179	-0.0034	0	0.0145		Val236	0	0.0191	-0.0028	0	0.0163		Val236	0	0.0318	-0.0075	-0.0019	0.0224		Val236	0	-0.0301	0.0014	0	-0.0286		Val236	0	-0.0015	-0.0001	0	-0.0016		Val236
Val237	0	-0.0023	0.0029	0	0.0006		Val237	0	-0.0015	0.0021	0	0.0006		Val237	0	-0.0264	0.0055	0	-0.021		Val237	0	-0.04	0.007	0	-0.033		Val237	0	-0.0636	0.0169	0	-0.0468		Val237	0	0.0345	-0.0031	0.0002	0.0315		Val237	0	0.0008	0.0007	0	0.0014		Val237
Ser238	0	0.0036	-0.0062	0	-0.0027		Ser238	0	0.0023	-0.0045	0	-0.0022		Ser238	0	0.0413	-0.014	0	0.0273		Ser238	0	0.0536	-0.0153	0	0.0383		Ser238	0	0.0998	-0.0497	-0.0009	0.0492		Ser238	0	-0.0426	0.0041	-0.0005	-0.039		Ser238	0	-0.0007	-0.0015	0	-0.0021		Ser238
Leu239	0	-0.004	0.0053	0	0.0014		Leu239	0	-0.0031	0.0045	0	0.0014		Leu239	0	-0.0328	0.0096	0	-0.0233		Leu239	0	-0.0463	0.0136	0	-0.0326		Leu239	0	-0.0763	0.0282	0.0013	-0.0469		Leu239	0	0.0306	-0.0061	0.0001	0.0245		Leu239	0	0.0005	0.0026	0	0.0031		Leu239
Arg240	0	0.2857	-0.2483	0	0.0375		Arg240	0	0.149	-0.1591	0	-0.0101		Arg240	0	4.7575	-0.4925	0	4.265		Arg240	0	4.4663	-0.4096	0	4.0567		Arg240	-0.0008	9.882	-1.4596	-0.0027	8.4189		Arg240	0	-4.5873	0.2768	-0.0002	-4.3107		Arg240	0	-0.0361	-0.036	0	-0.0722		Arg240
Cys241	0	0.0094	-0.0167	0	-0.0073		Cys241	0	0.0048	-0.0088	0	-0.004		Cys241	0	0.0794	-0.0386	0	0.0408		Cys241	0	0.0724	-0.0278	0	0.0446		Cys241	0	0.1618	-0.0923	0	0.0695		Cys241	0	-0.072	0.0145	0.0018	-0.0557		Cys241	0	-0.0027	-0.0058	0	-0.0086		Cys241
Ile242	-0.0002	0.0017	-0.0035	0	-0.0021		Ile242	0	-0.0007	-0.0013	0	-0.002		Ile242	-0.0003	0.0556	-0.0305	0	0.0248		Ile242	0	0.0106	-0.0109	0	-0.0003		Ile242	-0.001	0.0561	-0.0357	0.0016	0.021		Ile242	-0.0002	-0.0192	0.0076	-0.0004	-0.0122		Ile242	0	-0.0031	0.0026	0	-0.0005		Ile242
Ala243	0	-0.006	0.0135	0	0.0075		Ala243	0	-0.0016	0.0063	0	0.0047		Ala243	0	-0.0683	0.0352	0	-0.0331		Ala243	0	-0.0552	0.0268	0	-0.0284		Ala243	-0.0002	-0.1236	0.0911	0.0013	-0.0314		Ala243	0	0.0445	-0.0176	0.0004	0.0273		Ala243	0	0.0029	0.0019	0	0.0048		Ala243
Cys244	-0.0008	0.0208	-0.038	0	-0.0181		Cys244	0	0.0079	-0.0198	0	-0.0119		Cys244	-0.0009	0.139	-0.0658	0	0.0724		Cys244	0	0.0905	-0.0452	0	0.0453		Cys244	-0.001	0.3152	-0.204	0.0004	0.1106		Cys244	0	-0.1286	0.0288	0.0008	-0.099		Cys244	0	-0.0022	-0.0117	0	-0.0139		Cys244
Gly245	0	0.011	-0.0225	0	-0.0115		Gly245	0	0.0029	-0.0102	0	-0.0073		Gly245	0	0.0709	-0.0339	0	0.0369		Gly245	0	0.0448	-0.0287	0	0.0161		Gly245	-0.001	0.1819	-0.1177	0.0002	0.0634		Gly245	0	-0.0718	0.0185	0	-0.0533		Gly245	0	-0.0005	0.0013	0	0.0008		Gly245
Val246	-0.0009	-0.0121	0.0248	0	0.0118		Val246	-0.0004	-0.0042	0.0129	0	0.0083		Val246	-0.0005	-0.1225	0.0571	0	-0.0659		Val246	-0.0003	-0.0554	0.0354	0	-0.0203		Val246	-0.001	-0.1883	0.1295	-0.0008	-0.0606		Val246	0	0.0709	-0.0194	0.0012	0.0527		Val246	0	-0.0024	-0.0009	0	-0.0033		Val246
Asn247	-0.001	0.0297	-0.0622	0	-0.0336		Asn247	-0.001	0.0176	-0.049	0	-0.0324		Asn247	-0.001	0.2393	-0.0999	0	0.1384		Asn247	-0.001	0.1942	-0.1179	0	0.0753		Asn247	-0.0011	0.4006	-0.1735	-0.0024	0.2236		Asn247	-0.0001	-0.1324	0.0351	0.0016	-0.0958		Asn247	-0.0003	0.0063	0.0021	0	0.0082		Asn247
Leu248	-0.0007	-0.0111	0.0213	0	0.0095		Leu248	-0.0004	-0.0075	0.016	0	0.0081		Leu248	-0.0001	-0.0489	0.0256	0	-0.0234		Leu248	-0.0001	-0.0816	0.041	0	-0.0407		Leu248	-0.001	-0.1678	0.1063	0.0015	-0.061		Leu248	0	0.0391	-0.0157	-0.0012	0.0222		Leu248	0	0.0057	0.0031	0	0.0089		Leu248
Asn249	-0.0002	-0.0156	0.0282	0	0.0125		Asn249	0	-0.0082	0.0136	0	0.0054		Asn249	0	-0.0443	0.0175	0	-0.0268		Asn249	0	-0.1037	0.0391	0	-0.0646		Asn249	-0.0008	-0.0663	0.0186	-0.002	-0.0505		Asn249	0	0.055	-0.0257	0.0014	0.0308		Asn249	-0.001	-0.0049	-0.0109	0	-0.0169		Asn249
Ser250	0	-0.0032	0.006	0	0.0028		Ser250	0	-0.0017	0.002	0	0.0003		Ser250	0	-0.0158	0.0013	0	-0.0146		Ser250	0	-0.0449	0.0083	0	-0.0366		Ser250	0	-0.0615	0.0468	-0.0031	-0.0178		Ser250	0	0.0155	-0.0036	-0.0002	0.0116		Ser250	0	0.0012	0.0012	0	0.0024		Ser250
Ser251	-0.0008	0.0019	-0.0012	0	-0.0001		Ser251	-0.0006	-0.0018	0.0041	0	0.0017		Ser251	-0.0001	-0.0055	-0.0062	0	-0.0118		Ser251	-0.0003	-0.0249	0.002	0	-0.0231		Ser251	-0.0002	0.0733	-0.0213	0.0003	0.0522		Ser251	0	-0.0183	0.0013	0	-0.017		Ser251	0	-0.0021	0.0059	0	0.0038		Ser251
Arg252	-0.0013	0.3554	-0.3555	0	-0.0014		Arg252	-0.001	0.2018	-0.239	0	-0.0382		Arg252	-0.001	4.8777	-0.4517	0	4.4251		Arg252	-0.0011	5.2324	-0.7247	0	4.5066		Arg252	-0.0008	9.0776	-0.4344	-0.0005	8.642		Arg252	-0.0002	-4.2705	0.2705	-0.0005	-4.0007		Arg252	0	0.0363	-0.0397	0	-0.0034		Arg252
Gln253	-0.0023	-0.0167	0.0262	0	0.0072		Gln253	-0.0026	-0.0142	0.0273	0	0.0104		Gln253	-0.0017	0.2605	-0.1442	0	0.1146		Gln253	-0.0019	-0.0174	0.0217	0	0.0024		Gln253	-0.0006	0.031	0.0085	0	0.0389		Gln253	-0.001	0.0636	-0.0203	0.0005	0.0428		Gln253	0	-0.0013	-0.0025	0	-0.0038		Gln253
Ser254	-0.001	0.001	0.0021	0	0.0021		Ser254	-0.001	0.0037	-0.0034	0	-0.0007		Ser254	-0.0004	-0.0494	0.0351	0	-0.0147		Ser254	-0.0009	0.0532	-0.0185	0	0.0338		Ser254	-0.0004	-0.0221	0.0134	-0.0006	-0.0097		Ser254	0	0.0019	-0.0038	-0.0001	-0.002		Ser254	0	-0.0003	0.0013	0	0.001		Ser254
Arg255	-0.0033	-0.0493	0.0194	0	-0.0332		Arg255	-0.0023	0.0016	-0.0862	0	-0.0869		Arg255	-0.0006	0.0689	-0.0094	0	0.0589		Arg255	-0.001	-0.0848	0.0292	0	-0.0566		Arg255	-0.0012	0.2868	-0.0267	-0.0001	0.2588		Arg255	-0.0004	0.0944	-0.0648	-0.0006	0.0286		Arg255	0	0.0008	-0.0033	0	-0.0025		Arg255
Ile256	-0.1694	1.1213	-2.0136	0	-1.0617		Ile256	-0.2349	0.6994	-1.9362	0	-1.4717		Ile256	-0.1395	10.998	-3.5955	0	7.263		Ile256	-0.1839	11.0311	-5.8107	0	5.0364		Ile256	-0.1164	21.8748	-8.6579	-0.0005	13.0999		Ile256	-0.0143	-6.5934	1.1248	-0.0002	-5.483		Ile256	-0.0942	0.8381	-1.4874	0	-0.7435		Ile256
Val257	-0.1941	-0.0899	0.1285	0	-0.1555		Val257	-0.2766	-0.0839	0.1406	0	-0.2198		Val257	-0.1236	0.0181	0.0185	0	-0.087		Val257	-0.1702	0.2107	-0.1308	0	-0.0903		Val257	-0.1231	0.1534	-0.0102	0.0007	0.0207		Val257	-0.0096	0.0232	-0.017	0	-0.0033		Val257	-0.1108	-0.0359	0.0771	0	-0.0696		Val257
Gly258	-0.0117	-0.0152	0.0164	0	-0.0104		Gly258	-0.0156	-0.0253	0.0433	0	0.0024		Gly258	-0.0081	0.1114	-0.0266	0	0.0767		Gly258	-0.0114	0.1542	-0.1196	0	0.0231		Gly258	-0.0096	0.2231	-0.0943	-0.0006	0.1185		Gly258	-0.0013	-0.029	0.0026	-0.0004	-0.0281		Gly258	-0.0089	-0.0047	-0.0013	0	-0.0149		Gly258
Gly259	-0.0079	0.0545	-0.0884	0	-0.0418		Gly259	-0.0102	0.0414	-0.0823	0	-0.0511		Gly259	-0.0054	0.1056	-0.1118	0	-0.0116		Gly259	-0.008	0.0495	-0.1113	-0.0002	-0.07		Gly259	-0.0073	0.2303	-0.2467	0.0019	-0.0218		Gly259	-0.001	-0.0673	0.0308	0.0006	-0.0369		Gly259	-0.0055	0.0149	-0.0314	0	-0.022		Gly259
Glu260	-0.0051	-0.3498	0.4572	0	0.1023		Glu260	-0.0062	-0.2736	0.4761	0	0.1963		Glu260	-0.004	-6.2004	0.7038	0	-5.5005		Glu260	-0.0053	-6.5452	1.1808	0	-5.3697		Glu260	-0.0058	-12.6197	1.8292	0	-10.7963		Glu260	-0.001	4.5146	-0.3143	0.0009	4.2002		Glu260	-0.0033	-0.2501	0.2722	0	0.0188		Glu260
Ser261	-0.0029	-0.0027	0.0021	0	-0.0035		Ser261	-0.0036	-0.0004	-0.0044	0	-0.0084		Ser261	-0.0023	0.1321	-0.0493	0	0.0805		Ser261	-0.0029	0.0303	-0.0034	0	0.024		Ser261	-0.0037	0.1881	-0.0778	0.0007	0.1073		Ser261	-0.001	-0.0705	0.0117	0.0007	-0.0591		Ser261	-0.0013	-0.0077	-0.0014	0	-0.0104		Ser261
Ala262	-0.0021	0.0197	-0.0273	0	-0.0097		Ala262	-0.0026	0.0157	-0.0248	0	-0.0117		Ala262	-0.002	0.0437	-0.0432	0	-0.0015		Ala262	-0.0021	0.017	-0.0358	0	-0.0209		Ala262	-0.0032	0.0926	-0.0886	-0.0002	0.0006		Ala262	-0.001	-0.0348	0.0137	0.0007	-0.0214		Ala262	-0.001	0.003	-0.0089	0	-0.0069		Ala262
Leu263	-0.0011	-0.0237	0.0445	0	0.0197		Leu263	-0.0015	-0.0133	0.0304	0	0.0157		Leu263	-0.001	-0.1595	0.0906	0	-0.0699		Leu263	-0.0011	-0.1115	0.0922	0	-0.0204		Leu263	-0.0021	-0.2994	0.2433	-0.0023	-0.0605		Leu263	-0.0009	0.0939	-0.0301	0.0011	0.064		Leu263	-0.001	0.0006	0.0154	0	0.015		Leu263
Pro264	-0.001	0.004	-0.0051	0	-0.0021		Pro264	-0.001	-0.0003	-0.0013	0	-0.0026		Pro264	-0.001	0.0851	-0.0098	0	0.0743		Pro264	-0.001	0.0408	-0.0075	0	0.0323		Pro264	-0.0015	0.1389	-0.0375	0.0019	0.1018		Pro264	-0.0002	-0.0548	-0.0016	-0.0003	-0.057		Pro264	-0.0003	-0.006	-0.0018	0	-0.0081		Pro264
Gly265	-0.0007	0.0067	-0.0125	0	-0.0065		Gly265	-0.0005	0.001	-0.0055	0	-0.005		Gly265	-0.0001	0.093	-0.0211	0	0.0718		Gly265	0	0.0527	-0.0207	0	0.032		Gly265	-0.001	0.1577	-0.0514	-0.0003	0.105		Gly265	0	-0.052	0.0077	-0.0005	-0.0448		Gly265	0	-0.0004	-0.0045	0	-0.005		Gly265
Ala266	-0.001	-0.001	-0.0002	0	-0.0022		Ala266	-0.001	-0.0048	0.0063	0	0.0005		Ala266	-0.001	0.0526	-0.001	0	0.0506		Ala266	-0.001	0.0285	-0.0018	0	0.0258		Ala266	-0.0016	0.0783	0.0038	0.0003	0.0808		Ala266	-0.0006	-0.0114	0.0012	0.0001	-0.0108		Ala266	-0.0007	-0.0007	0.0068	0	0.0054		Ala266
Trp267	-0.0074	-0.0237	0.041	0	0.0098		Trp267	-0.0068	-0.0126	0.0263	0	0.0069		Trp267	-0.0075	-0.1991	0.1109	0	-0.0957		Trp267	-0.0072	-0.0726	0.0622	0	-0.0176		Trp267	-0.0095	-0.2909	0.2505	-0.0012	-0.0512		Trp267	-0.0027	0.0961	-0.0332	-0.0022	0.058		Trp267	-0.0055	0.0116	0.0061	0	0.0123		Trp267
Pro268	-0.002	-0.0045	0.0098	0	0.0034		Pro268	-0.0014	0.0018	0.001	0	0.0014		Pro268	-0.0015	-0.1031	0.0498	0	-0.0548		Pro268	-0.0011	-0.0218	0.0034	-0.0002	-0.0196		Pro268	-0.0033	-0.2079	0.1411	0.0033	-0.0668		Pro268	-0.001	0.0683	-0.0182	-0.0017	0.0473		Pro268	-0.001	0.0065	-0.0035	0	0.002		Pro268
Trp269	-0.0064	0.023	-0.047	0	-0.0304		Trp269	-0.0049	0.0253	-0.0548	0	-0.0343		Trp269	-0.0056	0.0221	-0.005	0	0.0114		Trp269	-0.005	0.1127	-0.1138	0	-0.0062		Trp269	-0.0102	0.0651	-0.0302	0.001	0.0257		Trp269	-0.0032	0.0411	-0.001	0.0009	0.0378		Trp269	-0.0036	0.0146	-0.0249	0	-0.0138		Trp269
Gln270	-0.0156	0.1036	-0.1628	0	-0.0748		Gln270	-0.0113	0.0248	-0.0457	0	-0.0322		Gln270	-0.0116	0.6294	-0.2919	0	0.3258		Gln270	-0.0123	0.3373	-0.2073	-0.0001	0.1176		Gln270	-0.0315	1.0005	-0.7264	0.0002	0.2428		Gln270	-0.0066	-0.1338	0.0353	-0.0006	-0.1057		Gln270	-0.0054	-0.0474	-0.0027	0	-0.0556		Gln270
Val271	-0.0151	-0.0606	0.1027	0	0.027		Val271	-0.008	-0.0245	0.0473	0	0.0147		Val271	-0.0102	-0.2186	0.1311	0	-0.0977		Val271	-0.0061	-0.1662	0.1282	0	-0.044		Val271	-0.0324	-0.4042	0.3839	-0.0003	-0.053		Val271	-0.0071	0.1071	-0.0395	-0.0006	0.0599		Val271	-0.0028	0.0102	0.0187	0	0.0261		Val271
Ser272	-0.0243	0.0639	-0.1087	0	-0.0691		Ser272	-0.0134	0.015	-0.0328	0	-0.0312		Ser272	-0.0142	0.2131	-0.0919	0	0.107		Ser272	-0.0063	0.1948	-0.1037	0	0.0848		Ser272	-0.0556	0.5788	-0.5681	0.0001	-0.0447		Ser272	-0.0086	-0.1308	0.0515	0	-0.0879		Ser272	-0.0023	-0.0106	0.0018	0	-0.011		Ser272
Leu273	-0.1156	0.0116	0.02	0	-0.084		Leu273	-0.0262	0.0016	0.0262	0	0.0016		Leu273	-0.054	-0.4271	0.1426	0	-0.3385		Leu273	-0.0123	-0.1366	0.0181	0	-0.1308		Leu273	-0.279	-0.4651	0.3432	-0.0012	-0.4021		Leu273	-0.0358	0.014	0.001	-0.0005	-0.0214		Leu273	-0.0052	-0.0001	-0.0045	0	-0.0098		Leu273
His274	-0.0804	-0.0222	-0.0127	0	-0.1153		His274	-0.0201	-0.0006	-0.0061	0	-0.0268		His274	-0.0374	0.1797	0.0226	0	0.165		His274	-0.0058	0.1437	-0.0652	0	0.0726		His274	-0.2	0.1	0.0884	0.0006	-0.011		His274	-0.0215	0.1021	-0.0464	-0.0001	0.0342		His274	-0.0022	0.0058	-0.0135	0	-0.0099		His274
Val275	-0.3282	0.0153	0.1078	-0.0166	-0.2217		Val275	-0.0141	0.0041	0.0058	0	-0.0042		Val275	-0.1188	-0.1447	-0.112	-0.0008	-0.3763		Val275	-0.0043	-0.0923	0.0106	0	-0.086		Val275	-1.0966	-0.1221	-0.2218	-0.0629	-1.5033		Val275	-0.0543	-0.0567	0.0595	0.0001	-0.0514		Val275	-0.0018	0	0.0042	0	0.0024		Val275
Gln276	-0.0573	0.065	0.0001	-0.0011	0.0067		Gln276	-0.0057	0.012	-0.0028	0	0.0035		Gln276	-0.0274	-0.2148	-0.0896	0	-0.3317		Gln276	-0.002	-0.0789	-0.0206	0	-0.1015		Gln276	-0.3561	-0.7481	0.2822	-0.0423	-0.8643		Gln276	-0.0196	-0.0843	0.0667	0.0007	-0.0366		Gln276	-0.001	-0.0038	0.004	0	-0.0009		Gln276
Asn277	-0.0217	0.0462	-0.062	0	-0.0375		Asn277	-0.0058	0.0118	-0.0255	0	-0.0196		Asn277	-0.0104	0.5328	-0.364	0	0.1583		Asn277	-0.0017	0.1105	-0.082	0	0.0268		Asn277	-0.0534	0.5899	-0.5247	0.001	0.0128		Asn277	-0.0068	-0.249	0.1086	-0.0004	-0.1476		Asn277	-0.001	-0.0103	0.0049	0	-0.0064		Asn277
Val278	-0.2732	-0.0437	0.0746	-0.0401	-0.2824		Val278	-0.044	-0.0171	0.0179	-0.0004	-0.0436		Val278	-0.0648	-0.1592	0.2813	-0.0007	0.0565		Val278	-0.0058	0.0627	0.0146	0	0.0715		Val278	-0.3866	-0.16	0.4875	-0.0086	-0.0676		Val278	-0.0246	0.1079	-0.0584	0	0.0249		Val278	-0.0018	0.0094	-0.0071	0	0.0005		Val278
His279	-0.4464	0.0799	0.1546	-0.0271	-0.2391		His279	-0.3562	0.0373	0.3811	-0.0553	0.0069		His279	-0.2052	-0.7153	-0.0332	-0.0133	-0.967		His279	-0.0359	0.1521	-0.3347	0	-0.2186		His279	-0.923	-0.6671	-0.357	-0.0159	-1.963		His279	-0.0624	-0.0388	0.1099	0.0022	0.0109		His279	-0.0085	-0.013	-0.0099	0	-0.0314		His279
Val280	-3.7925	-0.1566	1.8282	-0.4873	-2.6082		Val280	-0.4482	-0.0923	0.9797	-0.0834	0.3559		Val280	-1.2461	-0.8588	0.4962	-0.2694	-1.8781		Val280	-0.0472	-0.3358	0.0935	0	-0.2895		Val280	-7.9314	-0.7663	3.6382	-1.0662	-6.1257		Val280	-0.3711	0.1722	-0.0404	-0.0457	-0.285		Val280	-0.0118	0.0206	-0.0354	0	-0.0267		Val280
Cys281	-1.6654	-0.0496	0.2384	-0.0965	-1.5731		Cys281	-0.2326	0.0231	0.0174	-0.0005	-0.1926		Cys281	-0.4842	-0.5057	0.3094	-0.0125	-0.6929		Cys281	-0.0909	0.0919	-0.2152	0	-0.2142		Cys281	-3.5524	-0.059	0.477	-0.1478	-3.2822		Cys281	-0.2804	0.0401	0.0219	-0.0076	-0.226		Cys281	-0.0213	-0.0236	-0.0237	0	-0.0686		Cys281
Gly282	-0.085	-0.1002	0.1802	0	-0.0051		Gly282	-0.0381	0.0006	0.0045	0	-0.033		Gly282	-0.0447	-0.5349	0.4435	0	-0.1361		Gly282	-0.0296	-0.0967	-0.0262	0	-0.1525		Gly282	-0.1719	-0.6036	0.833	0.0004	0.0579		Gly282	-0.0246	0.2985	-0.0711	0.0008	0.2036		Gly282	-0.0094	0.0497	-0.0287	0	0.0116		Gly282
Gly283	-0.0195	-0.0052	0.009	0	-0.0157		Gly283	-0.0093	-0.0035	0.018	0	0.0052		Gly283	-0.0132	-0.0739	-0.0064	0	-0.0935		Gly283	-0.0094	-0.0259	0.0337	0	-0.0016		Gly283	-0.0373	-0.073	0.0484	0	-0.0619		Gly283	-0.0082	-0.0971	0.01	0	-0.0953		Gly283	-0.0045	-0.0175	-0.0238	0	-0.0457		Gly283
Ser284	-0.0091	0.0031	-0.0088	0	-0.0148		Ser284	-0.0053	0.0033	-0.0015	0	-0.0035		Ser284	-0.0074	-0.0071	0.0228	0	0.0083		Ser284	-0.006	0.0096	-0.0056	0	-0.002		Ser284	-0.0164	-0.0023	0.0222	0.0008	0.0044		Ser284	-0.005	0.0391	-0.0162	-0.0002	0.0177		Ser284	-0.0039	-0.0051	-0.0229	0	-0.0319		Ser284
Ile285	-0.0041	-0.0114	0.0238	0	0.0084		Ile285	-0.0023	-0.012	0.0223	0	0.008		Ile285	-0.0034	-0.001	-0.0029	0	-0.0073		Ile285	-0.0023	-0.0601	0.0516	0	-0.0108		Ile285	-0.0081	-0.0398	0.0353	0.0008	-0.0119		Ile285	-0.003	-0.0228	0.0033	-0.0001	-0.0227		Ile285	-0.0015	-0.002	0.0189	0	0.0154		Ile285
Ile286	-0.0032	0.0151	-0.0272	0	-0.0152		Ile286	-0.002	0.0017	-0.0053	0	-0.0056		Ile286	-0.0031	0.1398	-0.0835	0	0.0532		Ile286	-0.002	0.0623	-0.0282	0	0.0321		Ile286	-0.0063	0.238	-0.1735	0.0025	0.0607		Ile286	-0.003	-0.1365	0.0327	0.0002	-0.1067		Ile286	-0.0018	-0.0095	-0.0023	0	-0.0136		Ile286
Thr287	-0.001	-0.0298	0.0521	0	0.0213		Thr287	-0.001	-0.0088	0.022	0	0.0122		Thr287	-0.001	-0.2458	0.1295	0	-0.1173		Thr287	-0.0007	-0.1371	0.0672	0.0001	-0.0705		Thr287	-0.0024	-0.4474	0.3098	0.0003	-0.1396		Thr287	-0.001	0.1461	-0.0438	-0.0007	0.1005		Thr287	-0.0004	0.0096	0.0126	0	0.0218		Thr287
Pro288	-0.001	-0.0055	0.0107	0	0.0041		Pro288	0	0.0001	0.0015	0	0.0016		Pro288	-0.001	-0.0841	0.0337	0	-0.0514		Pro288	0	-0.0335	0.0089	0	-0.0245		Pro288	-0.0017	-0.126	0.0586	-0.0026	-0.0717		Pro288	-0.001	0.0412	-0.0114	0.0006	0.0294		Pro288	0	0.0012	0.0008	0	0.002		Pro288
Glu289	-0.0012	-0.3477	0.361	0	0.0121		Glu289	-0.0007	-0.1101	0.1346	0	0.0238		Glu289	-0.001	-6.2223	1.1698	0	-5.0535		Glu289	-0.0005	-4.8048	0.5245	0	-4.2808		Glu289	-0.0031	-11.7492	2.4924	0.0003	-9.2596		Glu289	-0.0016	6.0196	-0.5492	0.0006	5.4694		Glu289	0	0.1133	-0.0329	0	0.0805		Glu289
Trp290	-0.0046	0.0024	0.0013	0	-0.0009		Trp290	-0.0017	-0.0043	0.0089	0	0.0029		Trp290	-0.0041	0.0141	-0.0217	0	-0.0117		Trp290	-0.0016	-0.0246	0.0222	0	-0.004		Trp290	-0.0097	-0.0132	-0.0064	-0.0002	-0.0295		Trp290	-0.0058	-0.0673	0.0088	-0.0005	-0.0648		Trp290	-0.0011	-0.0034	0.0116	0	0.0071		Trp290
Ile291	-0.0111	0.009	-0.0272	0	-0.0293		Ile291	-0.0039	0.0098	-0.0221	0	-0.0162		Ile291	-0.0085	0.0392	-0.0044	0	0.0263		Ile291	-0.0037	0.0457	-0.0474	0	-0.0053		Ile291	-0.0241	0.1058	-0.1062	-0.0008	-0.0253		Ile291	-0.0084	0.1169	-0.0096	-0.0001	0.0988		Ile291	-0.0026	0.002	-0.0208	0	-0.0214		Ile291
Val292	-0.016	-0.0041	0.0014	0	-0.0188		Val292	-0.0071	-0.0021	0.0122	0	0.003		Val292	-0.0147	-0.0006	-0.0447	0	-0.06		Val292	-0.0088	0.0536	-0.0152	0	0.0296		Val292	-0.0303	0.0179	-0.0199	-0.0009	-0.0332		Val292	-0.0127	-0.1871	0.0363	0	-0.1634		Val292	-0.007	-0.0213	0.0063	0	-0.022		Val292
Thr293	-0.0891	0.0294	-0.0514	0	-0.1111		Thr293	-0.0227	0.0099	-0.0337	0	-0.0466		Thr293	-0.0633	0.1328	-0.0333	0	0.0363		Thr293	-0.026	-0.0115	-0.0281	0	-0.0656		Thr293	-0.1738	0.1966	-0.2434	-0.0037	-0.2243		Thr293	-0.0564	0.1402	-0.0192	0.0006	0.0652		Thr293	-0.0178	0.0154	0.0127	0	0.0103		Thr293
Ala294	-0.2113	-0.1392	0.0524	0	-0.2981		Ala294	-0.0562	0.0313	-0.02	0	-0.0449		Ala294	-0.2085	-0.1979	0.2719	0	-0.1345		Ala294	-0.0816	0.3018	-0.2479	0	-0.0277		Ala294	-0.4112	0.3133	0.0349	0	-0.063		Ala294	-0.1658	-0.0838	0.134	0	-0.1155		Ala294	-0.0639	-0.1074	-0.0657	0	-0.237		Ala294
Ala295	-0.2536	-0.2238	0.204	0	-0.2734		Ala295	-0.0383	0.0262	-0.005	0	-0.017		Ala295	-0.3507	-0.4617	0.7516	0	-0.0608		Ala295	-0.0289	0.2821	-0.221	0	0.0322		Ala295	-0.5437	0.0203	0.5102	-0.0005	-0.0136		Ala295	-0.4035	0.2851	0.2227	0	0.1043		Ala295	-0.0333	-0.0905	-0.0262	0	-0.15		Ala295
His296	-6.3682	-0.9606	10.1659	-0.8308	2.0064		His296	-1.1451	-0.1255	0.7966	-0.1056	-0.5796		His296	-10.638	-3.7029	10.2516	-1.0672	-5.1565		His296	-0.9134	0.1194	0.4254	-0.0517	-0.4203		His296	-11.392	-6.6208	16.9843	-1.2437	-2.2721		His296	-7.0076	-0.4569	5.6611	-0.8054	-2.6089		His296	-0.5276	-0.201	-0.5437	-0.0179	-1.2902		His296
Cys297	-3.5069	-1.156	1.7272	-0.1387	-3.0744		Cys297	-0.1223	0.0011	0.0113	0	-0.1099		Cys297	-1.4707	-1.2632	1.3271	-0.0599	-1.4666		Cys297	-0.0776	-0.0605	-0.0697	0	-0.2079		Cys297	-7.9091	-0.5076	2.5492	-0.1759	-6.0435		Cys297	-1.3056	-0.0903	0.0743	-0.0843	-1.406		Cys297	-0.0331	-0.0247	-0.0332	0	-0.091		Cys297
Val298	-1.567	0.1933	-0.0273	0	-1.401		Val298	-0.0223	0.0129	-0.0183	0	-0.0278		Val298	-0.3366	0.4128	-0.4428	0	-0.3665		Val298	-0.0135	0.1409	-0.0872	0	0.0401		Val298	-3.0755	0.4657	-0.8639	-0.0011	-3.4748		Val298	-0.559	0.4565	-0.7354	-0.0002	-0.8381		Val298	-0.0098	-0.0267	0.0174	0	-0.019		Val298
Glu299	-2.4798	-3.1676	3.3054	-0.2139	-2.556		Glu299	-0.0992	-0.1621	0.464	-0.0059	0.1969		Glu299	-3.7913	-20.9764	22.0956	-0.5012	-3.1733		Glu299	-0.0256	-10.4335	1.7371	0	-8.722		Glu299	-6.3686	-36.735	25.343	-0.516	-18.2766		Glu299	-12.882	24.7242	16.6903	-1.4559	27.0766		Glu299	-0.0231	0.5842	-1.0151	0	-0.454		Glu299
Lys300	-1.4558	0.0063	0.5912	-0.0983	-0.9566		Lys300	-0.0103	0.0463	-0.0579	0	-0.0219		Lys300	-0.4449	11.3907	-2.5283	-0.0394	8.3782		Lys300	-0.0055	7.0123	-0.2785	0	6.7283		Lys300	-2.7518	21.4315	-1.8367	-0.226	16.617		Lys300	-4.606	-48.5154	88.1206	-1.5806	33.4186		Lys300	-0.0046	-0.2374	0.1804	0	-0.0616		Lys300
Pro301	-1.2729	-0.2406	0.6363	-0.1353	-1.0125		Pro301	-0.0074	-0.0035	0.0017	0	-0.0092		Pro301	-0.3423	0.6919	-0.2009	-0.0574	0.0913		Pro301	-0.0035	0.1191	0.015	0	0.1305		Pro301	-4.5442	1.6251	-0.8965	-0.6999	-4.5155		Pro301	-1.1516	0.0119	0.0737	-0.0723	-1.1383		Pro301	-0.002	-0.0041	-0.0009	0	-0.0069		Pro301
Leu302	-3.6106	0.3162	0.3422	-0.3284	-3.2806		Leu302	-0.0197	-0.0051	0.0066	0	-0.0181		Leu302	-0.8499	0.8719	-0.5912	-0.2148	-0.784		Leu302	-0.0072	0.0938	0.0326	0	0.1193		Leu302	-8.3668	1.7534	-1.2157	-0.8212	-8.6503		Leu302	-0.574	-0.2066	0.2488	-0.0092	-0.5409		Leu302	-0.0037	-0.0027	0.0106	0	0.0042		Leu302
Asn303	-0.1867	0.0018	-0.0748	0	-0.2596		Asn303	-0.0046	0.008	-0.0264	0	-0.023		Asn303	-0.058	-0.193	0.1822	0	-0.0688		Asn303	-0.0026	0.0375	-0.0009	0	0.034		Asn303	-0.3514	-0.4325	0.6346	0.0045	-0.1449		Asn303	-0.2911	-0.7047	0.2374	-0.0018	-0.7602		Asn303	-0.0024	-0.0276	0.0327	0	0.0028		Asn303
Asn304	-0.039	-0.0585	0.0446	0	-0.0528		Asn304	-0.0019	-0.0058	0.0185	0	0.0107		Asn304	-0.0181	-0.2829	0.2089	0	-0.092		Asn304	-0.0013	-0.1269	0.0384	0	-0.0898		Asn304	-0.1049	-0.3966	0.4657	0.0006	-0.0352		Asn304	-0.0516	-0.2591	0.16	-0.0002	-0.1508		Asn304	-0.001	0.0108	-0.0121	0	-0.0022		Asn304
Pro305	-0.0141	-0.0211	0.023	0	-0.0121		Pro305	-0.0013	-0.0022	0.0107	0	0.0072		Pro305	-0.0077	-0.2329	0.1709	0	-0.0697		Pro305	-0.001	-0.0682	0.0324	0	-0.0368		Pro305	-0.0371	-0.3623	0.3677	-0.0019	-0.0336		Pro305	-0.0162	-0.0623	-0.0486	0.0013	-0.1258		Pro305	-0.001	0.0034	-0.0026	0	-0.0001		Pro305
Trp306	-0.0148	-0.0035	0.0164	0	-0.0019		Trp306	-0.0013	0.0002	0.0036	0	0.0025		Trp306	-0.0103	0.1494	-0.0093	0	0.1297		Trp306	-0.001	0.0009	0.0117	0	0.0116		Trp306	-0.0611	0.1852	0.0052	0.0011	0.1303		Trp306	-0.0166	-0.1711	0.0249	-0.0004	-0.1632		Trp306	-0.001	-0.002	0.0004	0	-0.0026		Trp306
His307	-0.0773	0.0633	-0.0109	0	-0.025		His307	-0.0038	0.0041	-0.0002	0	0		His307	-0.0369	0.0056	-0.1208	0	-0.1521		His307	-0.002	0.0347	0.0013	0	0.0341		His307	-0.3822	-0.1273	-0.0158	-0.0056	-0.5309		His307	-0.0545	-0.5711	0.3075	0.0002	-0.3179		His307	-0.001	-0.0081	0.0039	0	-0.0052		His307
Trp308	-0.6113	0.2267	-0.1516	-0.0001	-0.5364		Trp308	-0.0195	0.0056	-0.0121	0	-0.026		Trp308	-0.1554	0.5022	-0.4265	0	-0.0797		Trp308	-0.0089	0.147	-0.0318	0	0.1063		Trp308	-2.2226	0.352	-0.4928	-0.0154	-2.3788		Trp308	-0.1244	-0.4002	0.1972	-0.0008	-0.3282		Trp308	-0.0045	-0.011	0.0114	0	-0.0041		Trp308
Thr309	-0.015	-0.0208	0.0352	0	-0.0006		Thr309	-0.0032	-0.0016	0.0138	0	0.009		Thr309	-0.0085	-0.3673	0.1878	0	-0.188		Thr309	-0.0016	-0.1353	0.0374	0	-0.0995		Thr309	-0.0413	-0.4996	0.3947	0.0002	-0.146		Thr309	-0.0074	0.1108	-0.0375	0.0003	0.0662		Thr309	-0.001	0.0078	-0.0031	0	0.0037		Thr309
Ala310	-0.0071	0.0328	-0.0522	0	-0.0265		Ala310	-0.0022	0.0098	-0.02	0	-0.0123		Ala310	-0.0045	0.1571	-0.1003	0	0.0523		Ala310	-0.0012	0.1126	-0.0661	0	0.0453		Ala310	-0.0175	0.2352	-0.2387	-0.0001	-0.0212		Ala310	-0.0039	-0.078	0.0269	0.0002	-0.0548		Ala310	-0.001	-0.0058	-0.006	0	-0.0128		Ala310
Phe311	-0.0106	-0.029	0.046	0	0.0064		Phe311	-0.005	-0.0101	0.0196	0	0.0045		Phe311	-0.007	-0.1305	0.08	0	-0.0575		Phe311	-0.0026	-0.1058	0.0662	0	-0.0421		Phe311	-0.0241	-0.2585	0.2406	0.0019	-0.0401		Phe311	-0.0052	0.0681	-0.0312	-0.0009	0.0308		Phe311	-0.001	0.0049	0.0088	0	0.0127		Phe311
Ala312	-0.0021	0.0141	-0.0174	0	-0.0055		Ala312	-0.0012	0.008	-0.0124	0	-0.0056		Ala312	-0.0015	-0.0024	-0.0024	0	-0.0063		Ala312	-0.001	0.0355	-0.0261	0	0.0084		Ala312	-0.0044	0.0286	-0.0286	-0.0012	-0.0056		Ala312	-0.001	-0.0244	0.0049	0.0002	-0.0203		Ala312	-0.0001	-0.0001	-0.0079	0	-0.0081		Ala312
Gly313	-0.001	0.0158	-0.0254	0	-0.0106		Gly313	-0.0007	0.0055	-0.0111	0	-0.0063		Gly313	-0.001	0.0981	-0.0569	0	0.0402		Gly313	-0.0005	0.0436	-0.0255	-0.0001	0.0175		Gly313	-0.002	0.1889	-0.1511	0.0033	0.0391		Gly313	-0.0008	-0.0726	0.0229	0.0031	-0.0474		Gly313	0	-0.0044	-0.0033	0	-0.0076		Gly313
Ile314	-0.0033	-0.027	0.0401	0	0.0098		Ile314	-0.0023	-0.0095	0.0171	0	0.0053		Ile314	-0.0025	-0.1463	0.0815	0	-0.0673		Ile314	-0.0014	-0.0818	0.0546	0	-0.0285		Ile314	-0.0064	-0.2439	0.1981	0.001	-0.0512		Ile314	-0.0018	0.0874	-0.027	-0.0003	0.0583		Ile314	-0.001	0.0078	0.0045	0	0.0113		Ile314
Leu315	-0.0044	-0.0185	0.0354	0	0.0125		Leu315	-0.0051	0.0011	0.0029	0	-0.0011		Leu315	-0.0037	-0.2758	0.0917	0	-0.1878		Leu315	-0.0031	-0.1674	0.089	0.0001	-0.0814		Leu315	-0.0075	-0.4294	0.2419	0.0001	-0.1949		Leu315	-0.0018	0.1157	-0.0324	-0.0008	0.0807		Leu315	-0.0017	0.004	0.0085	0	0.0107		Leu315
Arg316	-0.0045	0.1289	-0.175	0	-0.0506		Arg316	-0.0055	0.013	-0.0514	0	-0.0439		Arg316	-0.0037	7.1669	-0.676	0	6.4872		Arg316	-0.0027	6.066	-0.6282	0	5.4352		Arg316	-0.0085	13.1777	-1.6737	-0.0009	11.4947		Arg316	-0.0019	-4.7587	0.2411	0.0011	-4.5184		Arg316	-0.001	0.0391	-0.05	0	-0.0119		Arg316
Gln317	-0.0214	0.0605	-0.057	0	-0.018		Gln317	-0.034	0.0167	-0.0093	-0.0001	-0.0268		Gln317	-0.016	0.0696	-0.001	0	0.0526		Gln317	-0.0077	0.2217	-0.2145	0	-0.0005		Gln317	-0.0448	0.0897	-0.3183	-0.0001	-0.2735		Gln317	-0.0065	0.0293	0.0071	0.001	0.0308		Gln317	-0.002	-0.0034	-0.0134	0	-0.0188		Gln317
Ser318	-0.0025	-0.0019	0.0017	0	-0.0028		Ser318	-0.0029	-0.004	0.0026	0	-0.0043		Ser318	-0.0022	0.0467	0.014	0	0.0585		Ser318	-0.0012	0.071	-0.0119	0	0.0579		Ser318	-0.0051	0.0074	0.0422	-0.0005	0.044		Ser318	-0.001	0.0097	-0.0081	0.0004	0.0009		Ser318	0	0.0035	-0.0015	0	0.002		Ser318
Phe319	-0.0023	0.004	-0.0104	0	-0.0087		Phe319	-0.0021	-0.0001	-0.003	0	-0.0053		Phe319	-0.0021	0.1021	-0.0252	0	0.0748		Phe319	-0.0011	0.0805	-0.0304	0	0.049		Phe319	-0.0051	0.1321	-0.0478	-0.0005	0.0787		Phe319	-0.001	-0.0238	0.005	-0.0001	-0.0198		Phe319	-0.0001	0.0016	-0.0038	0	-0.0022		Phe319
Met320	-0.0088	0.0124	0.0051	0	0.0087		Met320	-0.0061	0.0072	0.0006	0	0.0018		Met320	-0.0059	-0.2662	0.0804	0	-0.1917		Met320	-0.0026	-0.0854	-0.0067	0	-0.0947		Met320	-0.0199	-0.4308	0.1662	0.001	-0.2835		Met320	-0.0037	0.0993	-0.0219	0.0001	0.0739		Met320	-0.001	0.0053	-0.0056	0	-0.0013		Met320
Phe321	-0.0028	-0.0209	0.0223	0	-0.0014		Phe321	-0.0015	-0.0055	0.0068	0	-0.0002		Phe321	-0.0021	0.0021	0.0538	0	0.0538		Phe321	-0.001	-0.0262	0.0357	0	0.0086		Phe321	-0.0083	0.0048	0.1384	-0.0008	0.1341		Phe321	-0.0017	0.04	-0.0302	0	0.008		Phe321	0	0.0016	-0.0001	0	0.0015		Phe321
Tyr322	-0.0047	-0.0043	0.0005	0	-0.0085		Tyr322	-0.0017	-0.0051	0.0045	0	-0.0023		Tyr322	-0.0033	0.0755	0.0145	0	0.0867		Tyr322	-0.001	0.0203	0.0068	0	0.0261		Tyr322	-0.031	0.3526	-0.1678	-0.0013	0.1525		Tyr322	-0.0033	-0.118	0.0109	0.0018	-0.1086		Tyr322	0	-0.0015	0.0002	0	-0.0013		Tyr322
Gly323	-0.0007	-0.0006	-0.0079	0	-0.0092		Gly323	0	-0.0029	-0.0012	0	-0.0042		Gly323	-0.0004	0.0487	-0.0181	0	0.0302		Gly323	0	0.0414	-0.0134	0	0.028		Gly323	-0.0027	0.218	-0.1105	-0.0009	0.104		Gly323	-0.0005	-0.0674	0.0178	-0.0004	-0.0504		Gly323	0	-0.0004	0.0003	0	-0.0001		Gly323
Ala324	-0.0011	-0.0087	0.0051	0	-0.0047		Ala324	-0.0005	-0.0041	0.0034	0	-0.0012		Ala324	-0.001	0.0686	0.0029	0	0.0705		Ala324	0	0.0215	0.0064	0	0.0279		Ala324	-0.0028	0.1699	-0.0451	0.0018	0.1239		Ala324	-0.001	-0.0322	0.0011	0.0012	-0.0309		Ala324	0	-0.0005	0	0	-0.0005		Ala324
Gly325	-0.0012	0.0209	-0.0365	0	-0.0168		Gly325	-0.0006	0.0044	-0.0135	0	-0.0097		Gly325	-0.001	0.2436	-0.1271	0	0.1155		Gly325	0	0.1185	-0.0492	0	0.0693		Gly325	-0.0035	0.3749	-0.2912	0.0011	0.0812		Gly325	-0.001	-0.1107	0.0411	0.0019	-0.0688		Gly325	0	-0.0056	-0.0007	0	-0.0063		Gly325
Tyr326	-0.0035	-0.0142	0.0208	0	0.0031		Tyr326	-0.0013	-0.001	0.0065	0	0.0042		Tyr326	-0.0026	-0.2667	0.1338	0	-0.1355		Tyr326	-0.001	-0.0961	0.0271	0	-0.0699		Tyr326	-0.0089	-0.3992	0.2872	-0.0009	-0.1218		Tyr326	-0.0028	0.1025	-0.0328	-0.0009	0.066		Tyr326	-0.0004	0.0054	-0.001	0	0.004		Tyr326
Gln327	-0.0037	-0.0098	0.0152	0	0.0018		Gln327	-0.0011	-0.0051	0.0078	0	0.0016		Gln327	-0.0027	0.0718	0.0071	0	0.0762		Gln327	-0.0009	-0.0061	0.0252	0	0.0182		Gln327	-0.0107	0.1365	-0.0001	0.0025	0.1283		Gln327	-0.0033	-0.0931	0.0201	0.0017	-0.0747		Gln327	0	-0.0026	0.0047	0	0.0021		Gln327
Val328	-0.0091	0.0346	-0.0389	0	-0.0134		Val328	-0.0015	0.0069	-0.0127	0	-0.0073		Val328	-0.0055	0.1224	-0.107	0	0.0099		Val328	-0.001	0.0831	-0.0414	0	0.0407		Val328	-0.0232	0.1841	-0.2344	0.0011	-0.0724		Val328	-0.0076	-0.0823	0.0221	0.0001	-0.0677		Val328	-0.001	-0.0069	-0.0015	0	-0.0094		Val328
Glu329	-0.0029	-0.3237	0.3128	0	-0.0137		Glu329	-0.0009	-0.0846	0.1037	0	0.0182		Glu329	-0.0021	-6.8341	1.282	0	-5.5542		Glu329	-0.0005	-4.8363	0.4026	0	-4.4342		Glu329	-0.0071	-12.7566	2.5613	-0.0002	-10.2026		Glu329	-0.004	7.0039	-0.6657	0.0005	6.3348		Glu329	0	0.1234	-0.0545	0	0.0689		Glu329
Lys330	-0.0059	0.3901	-0.3524	0	0.0317		Lys330	-0.001	0.0935	-0.1019	0	-0.0095		Lys330	-0.0041	7.1935	-1.3566	0	5.8328		Lys330	-0.001	5.2175	-0.4549	0	4.7616		Lys330	-0.0128	13.2154	-2.5158	0.0034	10.6902		Lys330	-0.0088	-8.5735	0.6929	-0.0018	-7.8913		Lys330	-0.001	-0.1568	0.0675	0	-0.0903		Lys330
Val331	-0.0339	0.0566	-0.0777	0	-0.055		Val331	-0.0029	0.0096	-0.0173	0	-0.0106		Val331	-0.0172	0.193	-0.2201	0	-0.0443		Val331	-0.0023	0.1077	-0.0729	0	0.0325		Val331	-0.0715	0.2434	-0.3942	0.0039	-0.2184		Val331	-0.036	0.0572	0.0363	-0.0005	0.057		Val331	-0.0019	-0.0136	-0.0039	0	-0.0193		Val331
Ile332	-0.0144	-0.0326	0.0578	0	0.0108		Ile332	-0.0025	-0.0093	0.0157	0	0.0039		Ile332	-0.0123	-0.0949	0.1296	0	0.0225		Ile332	-0.0025	-0.0486	0.0493	0	-0.0017		Ile332	-0.0288	-0.1261	0.2859	0	0.1311		Ile332	-0.0344	-0.331	-0.0581	-0.0001	-0.4236		Ile332	-0.0022	0.012	0.0208	0	0.0307		Ile332
Ser333	-0.0264	0.0458	-0.096	0	-0.0766		Ser333	-0.0045	0.0121	-0.0121	0	-0.0045		Ser333	-0.0297	0.4556	-0.4479	0	-0.022		Ser333	-0.0044	0.2904	-0.1515	0	0.1345		Ser333	-0.0514	0.7793	-0.6411	-0.0002	0.0866		Ser333	-0.0929	-0.4286	0.1421	0.0005	-0.3789		Ser333	-0.0045	-0.0407	0.0231	0	-0.022		Ser333
His334	-0.0113	-0.0085	0.0197	0	-0.0002		His334	-0.0056	0.0061	-0.0114	0	-0.0108		His334	-0.022	-0.5525	0.342	0	-0.2325		His334	-0.0074	-0.2827	0.1188	0	-0.1713		His334	-0.0236	-0.8062	0.3134	0.0006	-0.5158		His334	-0.0574	1.402	-0.1353	-0.0012	1.2081		His334	-0.0095	0.0196	-0.0653	0	-0.0552		His334
Pro335	-0.0043	0.0084	-0.0099	0	-0.0058		Pro335	-0.002	0.0035	-0.0047	0	-0.0032		Pro335	-0.0082	-0.1262	-0.0144	0	-0.1488		Pro335	-0.0026	-0.0673	-0.02	0	-0.0898		Pro335	-0.0091	-0.1859	-0.0661	0.001	-0.2602		Pro335	-0.0391	0.521	0.0381	0	0.52		Pro335	-0.003	-0.0006	-0.0041	0	-0.0076		Pro335
Asn336	-0.005	0.0116	-0.0138	0	-0.0073		Asn336	-0.0039	-0.0001	-0.003	0	-0.007		Asn336	-0.0143	0.0676	0.015	0	0.0683		Asn336	-0.006	-0.0959	0.1198	0	0.018		Asn336	-0.0107	0.089	0.0753	-0.0006	0.1529		Asn336	-0.0512	-0.2195	-0.1541	-0.0009	-0.4257		Asn336	-0.0072	0.0005	-0.0122	0	-0.0189		Asn336
Tyr337	-0.1587	0.0106	-0.0829	-0.0005	-0.2314		Tyr337	-0.1414	-0.0182	0.0576	-0.0024	-0.1044		Tyr337	-1.2754	0.3197	-0.1256	-0.0422	-1.1234		Tyr337	-0.0542	0.127	-0.1105	0	-0.0377		Tyr337	-0.3389	0.4911	-0.8532	0.0004	-0.7005		Tyr337	-1.7612	-0.2114	-1.2552	-0.0107	-3.2385		Tyr337	-0.0824	-0.0157	-0.0895	0	-0.1876		Tyr337
Asp338	-0.0278	-0.0186	0.3469	0	0.3005		Asp338	-0.0594	-0.0993	0.1163	0	-0.0424		Asp338	-0.2805	-11.4636	4.0004	0	-7.7437		Asp338	-0.0515	-12.1008	3.9109	0	-8.2414		Asp338	-0.0609	-20.9541	4.7796	0.0009	-16.2344		Asp338	-0.9288	14.4797	-5.0215	-0.0146	8.5148		Asp338	-0.059	0.2819	-0.6036	0	-0.3807		Asp338
Ser339	-0.1267	0.0047	-0.037	-0.0076	-0.1666		Ser339	-0.3461	-0.26	0.8305	-0.0888	0.1355		Ser339	-2.2462	-0.0177	1.5786	-0.3794	-1.0647		Ser339	-0.0949	-0.7443	0.4341	-0.0029	-0.408		Ser339	-0.2669	-0.1248	-0.499	-0.0005	-0.8912		Ser339	-8.3862	-2.0375	8.2272	-1.0521	-3.2486		Ser339	-0.0787	0.0038	-0.2234	0	-0.2983		Ser339
Lys340	-0.0433	-0.2462	-0.1158	0	-0.4052		Lys340	-0.3226	-0.1007	0.321	-0.0474	-0.1497		Lys340	-0.4733	10.2186	-1.686	-0.0015	8.0577		Lys340	-0.2314	9.972	-1.1064	-0.0284	8.6057		Lys340	-0.1054	19.8842	-1.7766	0.0005	18.0028		Lys340	-5.2663	-13.4329	7.7768	-0.824	-11.7463		Lys340	-0.1583	-0.2053	0.3406	-0.0129	-0.0359		Lys340
Thr341	-0.0272	-0.0072	-0.0177	0	-0.052		Thr341	-0.1647	-0.0058	0.0083	-0.0025	-0.1647		Thr341	-0.3291	0.1187	-0.1654	-0.0002	-0.3759		Thr341	-0.6796	-1.3042	2.6665	-0.1433	0.5394		Thr341	-0.0555	0.2139	0.0788	-0.0006	0.2367		Thr341	-0.3684	-0.459	0.2819	-0.0008	-0.5463		Thr341	-0.8073	-0.0746	1.6674	-0.1645	0.621		Thr341
Lys342	-0.7247	0.8435	1.1187	-0.0827	1.1548		Lys342	-1.8175	0.024	3.2053	-0.2716	1.1402		Lys342	-6.8951	16.4816	-1.5404	-0.8571	7.1889		Lys342	-2.4748	15.5718	-0.3232	-0.4299	12.3439		Lys342	-1.4978	38.5052	-17.2451	-0.2272	19.5351		Lys342	-0.8765	-12.6242	5.1511	-0.0046	-8.3541		Lys342	-3.7617	-2.204	13.4348	-0.5918	6.8773		Lys342
Asn343	-0.0189	-0.0338	0.0481	0	-0.0046		Asn343	-0.0379	-0.0091	-0.0066	0	-0.0536		Asn343	-0.1309	-0.3798	0.3266	0	-0.184		Asn343	-0.2126	-0.2658	0.4313	-0.014	-0.061		Asn343	-0.043	-0.5939	0.5314	-0.0014	-0.1069		Asn343	-0.1123	0.2108	0.0015	-0.0001	0.0999		Asn343	-0.1797	0.0728	0.001	0	-0.1058		Asn343
Asn344	-0.0153	-0.0166	-0.002	0	-0.0338		Asn344	-0.015	0.0044	0.0014	0	-0.0091		Asn344	-0.0509	0.0058	0.1014	0	0.0563		Asn344	-0.0316	0.2638	-0.1483	0	0.0839		Asn344	-0.0325	0.1409	0.0575	0.0008	0.1667		Asn344	-0.0623	0.4164	0.0252	0.0016	0.3809		Asn344	-0.0489	-0.0485	-0.0656	0	-0.163		Asn344
Asp345	-0.1568	-1.3251	2.7937	0	1.3118		Asp345	-0.1403	-0.7371	0.5849	-0.0018	-0.2944		Asp345	-0.5613	-15.5966	8.0225	0	-8.1353		Asp345	-0.1883	-12.9679	4.8451	0	-8.311		Asp345	-0.4187	-32.1143	20.4085	-0.0003	-12.1248		Asp345	-0.3543	13.8802	-3.5935	-0.0006	9.9318		Asp345	-0.5108	2.2583	2.5093	-0.032	4.2248		Asp345
Ile346	-0.0312	0.0283	-0.0492	0	-0.0521		Ile346	-0.0159	0.0109	-0.0286	0	-0.0336		Ile346	-0.0521	-0.0732	0.0747	0	-0.0505		Ile346	-0.0229	-0.0745	0.005	0	-0.0925		Ile346	-0.0648	-0.1107	-0.0339	0.0007	-0.2087		Ile346	-0.0597	0.4084	-0.0479	-0.0001	0.3008		Ile346	-0.0307	0.0164	-0.0413	0	-0.0555		Ile346
Ala347	-0.029	0.0087	0.0265	0	0.0062		Ala347	-0.007	-0.0146	0.0242	0	0.0026		Ala347	-0.0293	0.0505	-0.0412	0	-0.0201		Ala347	-0.0077	-0.0919	0.0905	0	-0.0091		Ala347	-0.0595	-0.0403	0.0739	-0.0005	-0.0264		Ala347	-0.0389	-0.2084	0.0017	0.0002	-0.2454		Ala347	-0.0077	0.0165	0.0411	0	0.0499		Ala347
Leu348	-0.0126	-0.0375	0.0414	0	-0.0087		Leu348	-0.0035	0.0002	-0.0003	0	-0.0036		Leu348	-0.0116	-0.2499	0.1981	0	-0.0634		Leu348	-0.0038	-0.0774	0.0127	-0.0001	-0.0686		Leu348	-0.0264	-0.373	0.3103	-0.0001	-0.0892		Leu348	-0.0166	0.3248	-0.0765	-0.0004	0.2314		Leu348	-0.0034	0.0135	-0.0157	0	-0.0056		Leu348
Met349	-0.0326	0.0442	-0.0207	0	-0.0091		Met349	-0.0051	-0.0044	0.0091	0	-0.0005		Met349	-0.0194	0.2185	-0.1539	0	0.0453		Met349	-0.0039	0.0186	0.0296	0	0.0443		Met349	-0.0778	0.2799	-0.2397	-0.0002	-0.0377		Met349	-0.0236	-0.2317	0.0597	-0.0007	-0.1963		Met349	-0.0027	-0.0035	0.0161	0	0.0099		Met349
Lys350	-0.0038	0.3514	-0.3639	0	-0.0163		Lys350	-0.001	0.1063	-0.1318	0	-0.0265		Lys350	-0.0029	6.4528	-1.2459	0	5.2041		Lys350	-0.001	4.8942	-0.5201	0	4.3731		Lys350	-0.0086	12.1862	-2.5903	-0.0017	9.5856		Lys350	-0.0043	-6.5491	0.585	-0.0003	-5.9687		Lys350	-0.001	-0.1268	0.0434	0	-0.0844		Lys350
Leu351	-0.0034	0.003	-0.0075	0	-0.0079		Leu351	-0.001	0.0012	-0.0049	0	-0.0047		Leu351	-0.0025	0.0786	-0.0269	0	0.0492		Leu351	-0.001	0.0322	-0.0118	0	0.0195		Leu351	-0.0081	0.1439	-0.0797	-0.0003	0.0558		Leu351	-0.0031	0.0306	0.005	0.0012	0.0338		Leu351	-0.0009	0.0015	-0.0036	0	-0.003		Leu351
Gln352	-0.0018	0.0238	-0.0381	0	-0.0161		Gln352	-0.0004	0.0041	-0.0147	0	-0.011		Gln352	-0.0012	0.2528	-0.162	0	0.0897		Gln352	0	0.1357	-0.0494	0	0.0864		Gln352	-0.0045	0.4336	-0.3024	0.0002	0.1269		Gln352	-0.002	-0.1797	0.0471	0.002	-0.1325		Gln352	0	-0.0062	0.0041	0	-0.0021		Gln352
Lys353	-0.001	0.2055	-0.1086	0	0.0959		Lys353	0	0.067	-0.0446	0	0.0224		Lys353	-0.001	5.6825	-0.4052	0	5.2763		Lys353	0	4.2418	-0.1592	0	4.0826		Lys353	-0.0022	10.8618	-0.9055	0.0014	9.9555		Lys353	-0.001	-5.1172	0.2048	0.0019	-4.9115		Lys353	0	-0.0681	0.0142	0	-0.0539		Lys353
Pro354	-0.0008	0.0091	-0.0121	0	-0.0038		Pro354	0	0.0037	-0.0057	0	-0.002		Pro354	-0.0003	0.0117	-0.0246	0	-0.0132		Pro354	0	0.031	-0.0212	0	0.0098		Pro354	-0.0012	0.0299	-0.0459	-0.0012	-0.0184		Pro354	-0.001	-0.038	0.0056	0.0006	-0.0328		Pro354	0	-0.0027	-0.002	0	-0.0047		Pro354
Leu355	-0.0011	0.0094	-0.0167	0	-0.0084		Leu355	-0.0009	0.004	-0.0102	0	-0.0071		Leu355	-0.001	0.1121	-0.0453	0	0.0658		Leu355	-0.0006	0.0666	-0.0246	0	0.0414		Leu355	-0.0028	0.2199	-0.1257	0.0013	0.0927		Leu355	-0.001	-0.0569	0.0155	-0.0013	-0.0437		Leu355	0	-0.0014	-0.0032	0	-0.0046		Leu355
Thr356	0	-0.0071	0.0141	0	0.0069		Thr356	0	-0.0073	0.0165	0	0.0093		Thr356	0	-0.0939	0.0477	0	-0.0461		Thr356	0	-0.059	0.0261	0	-0.0329		Thr356	-0.001	-0.2605	0.2251	0.002	-0.0345		Thr356	0	0.077	-0.0301	-0.0017	0.0453		Thr356	0	0.0024	0.0027	0	0.0051		Thr356
Phe357	-0.001	0.0129	-0.0256	0	-0.0137		Phe357	0	0.0003	-0.0006	0	-0.0003		Phe357	-0.001	0.1045	-0.0652	0	0.0383		Phe357	-0.0001	0.0798	-0.0442	0	0.0354		Phe357	-0.001	0.0405	0.0082	-0.0008	0.0468		Phe357	-0.0005	-0.05	0.0103	-0.0003	-0.0405		Phe357	0	-0.002	-0.0003	0	-0.0023		Phe357
Asn358	-0.0001	-0.0135	0.0263	0	0.0128		Asn358	0	-0.0098	0.0241	0	0.0143		Asn358	0	-0.1133	0.0776	0	-0.0357		Asn358	0	-0.0722	0.0482	0.0002	-0.0238		Asn358	-0.001	-0.286	0.2612	0.0006	-0.0252		Asn358	0	0.0762	-0.0333	0.0001	0.0429		Asn358	0	0.0023	0.0045	0	0.0069		Asn358
Asp359	0	-0.2503	0.187	0	-0.0633		Asp359	0	-0.1323	0.1428	0	0.0105		Asp359	0	-5.0756	0.4518	0	-4.6239		Asp359	0	-4.4899	0.424	0.0002	-4.0657		Asp359	-0.001	-9.9651	1.3365	-0.0013	-8.6309		Asp359	0	4.2403	-0.2304	-0.0009	4.0089		Asp359	0	0.009	0.0256	0	0.0346		Asp359
Leu360	-0.001	-0.0176	0.0327	0	0.0141		Leu360	-0.0009	-0.0076	0.0189	0	0.0104		Leu360	-0.001	-0.1242	0.0633	0	-0.0619		Leu360	-0.0008	-0.1091	0.0589	-0.0001	-0.0511		Leu360	-0.0019	-0.2595	0.1891	0.0005	-0.0717		Leu360	-0.0009	0.0767	-0.0259	0.0036	0.0535		Leu360	0	-0.0001	0.0088	0	0.0087		Leu360
Val361	-0.001	0.015	-0.0285	0	-0.0145		Val361	-0.001	0.0002	0.0022	0	0.0013		Val361	-0.001	0.1206	-0.0665	0	0.0531		Val361	-0.001	0.0858	-0.0471	0	0.0378		Val361	-0.0022	-0.0423	0.0472	-0.0004	0.0023		Val361	-0.001	-0.027	0.0119	-0.0003	-0.0164		Val361	0	0.0027	-0.004	0	-0.0012		Val361
Lys362	-0.001	0.2911	-0.2712	0	0.0189		Lys362	-0.001	0.1321	-0.1451	0	-0.014		Lys362	-0.001	5.2815	-0.7167	0	4.5638		Lys362	-0.001	4.603	-0.5417	0	4.0603		Lys362	-0.0019	9.9433	-1.4272	0.0005	8.5147		Lys362	-0.001	-4.481	0.299	-0.0004	-4.1834		Lys362	-0.0001	-0.0262	-0.0154	0	-0.0417		Lys362
Pro363	-0.001	0.0155	-0.0274	0	-0.0128		Pro363	-0.001	0.0036	-0.0075	0	-0.005		Pro363	-0.001	0.1264	-0.0713	0	0.0541		Pro363	-0.001	0.0615	-0.0289	0	0.0316		Pro363	-0.0021	0.2458	-0.1837	0.0008	0.0608		Pro363	-0.001	-0.1318	0.03	0.0001	-0.1027		Pro363	-0.001	-0.0123	-0.0032	0	-0.0166		Pro363
Val364	-0.0026	0.0153	-0.0297	0	-0.017		Val364	-0.002	0.0141	-0.0297	0	-0.0176		Val364	-0.0026	0.0475	-0.0156	0	0.0293		Val364	-0.0021	0.0706	-0.051	0	0.0175		Val364	-0.0043	0.1292	-0.0787	-0.0011	0.0452		Val364	-0.0019	-0.0006	0.0029	-0.0002	0.0002		Val364	-0.002	0.0067	-0.0196	0	-0.0149		Val364
Cys365	-0.001	-0.0174	0.0353	0	0.0169		Cys365	-0.001	-0.0117	0.0267	0	0.014		Cys365	-0.001	-0.112	0.0566	0	-0.0564		Cys365	-0.001	-0.0932	0.0668	0	-0.0274		Cys365	-0.0018	-0.2068	0.1484	0.0014	-0.0588		Cys365	-0.001	0.0656	-0.0176	-0.0004	0.0466		Cys365	-0.001	0.0057	0.0193	0	0.024		Cys365
Leu366	-0.002	0.0167	-0.0344	0	-0.0197		Leu366	-0.0016	0.0083	-0.0177	0	-0.011		Leu366	-0.0026	0.1429	-0.0792	0	0.0611		Leu366	-0.0018	0.1304	-0.0761	0	0.0525		Leu366	-0.0036	0.285	-0.1948	0.0009	0.0874		Leu366	-0.002	-0.1396	0.0351	0.0009	-0.1056		Leu366	-0.002	-0.013	-0.0073	0	-0.0223		Leu366
Pro367	-0.0013	0.0023	-0.0005	0	0.0004		Pro367	-0.0011	0.0064	-0.0089	0	-0.0036		Pro367	-0.0019	-0.0287	0.0328	0	0.0021		Pro367	-0.0016	0.0364	-0.0215	0	0.0133		Pro367	-0.0023	-0.0129	0.0424	-0.0002	0.0271		Pro367	-0.001	0.0563	-0.0083	-0.0001	0.0469		Pro367	-0.002	0.0068	-0.0086	0	-0.0038		Pro367
Asn368	-0.0006	-0.0169	0.0323	0	0.0148		Asn368	-0.0002	-0.0101	0.0216	0	0.0113		Asn368	-0.001	-0.1547	0.0742	0	-0.0814		Asn368	-0.0006	-0.1557	0.0858	0	-0.0705		Asn368	-0.001	-0.2894	0.1868	0.0016	-0.102		Asn368	-0.0009	0.131	-0.0473	0	0.0828		Asn368	-0.001	0.0085	0.0052	0	0.0126		Asn368
Pro369	0	-0.003	0.0102	0	0.0072		Pro369	-0.0001	-0.002	0.0076	0	0.0055		Pro369	-0.0003	0.0197	0.0243	0	0.0437		Pro369	-0.0003	0.0519	0.0275	0	0.0791		Pro369	-0.001	0.0621	0.0536	0.0011	0.1158		Pro369	-0.0006	-0.0625	-0.0143	0.0002	-0.0772		Pro369	-0.0005	-0.0037	0.0015	0	-0.0026		Pro369
Gly370	0	0.0031	-0.0036	0	-0.0005		Gly370	0	0.0014	-0.002	0	-0.0005		Gly370	0	0.0486	-0.005	0	0.0437		Gly370	0	0.0711	-0.0045	0	0.0666		Gly370	0	0.1073	-0.0053	-0.0001	0.1019		Gly370	0	-0.0669	-0.0045	-0.0001	-0.0714		Gly370	0	-0.0043	-0.0016	0	-0.006		Gly370
Met371	-0.001	0.0013	-0.003	0	-0.0026		Met371	-0.001	0.0047	-0.0102	0	-0.0065		Met371	-0.001	-0.0225	-0.0009	0	-0.0245		Met371	-0.001	-0.0126	0.0008	0	-0.0128		Met371	-0.0011	-0.0368	-0.0023	0.0026	-0.0376		Met371	-0.001	0.0606	-0.0002	-0.0017	0.0577		Met371	-0.001	0.0092	-0.0036	0	0.0046		Met371
Met372	-0.0008	-0.0045	0.01	0	0.0047		Met372	-0.001	-0.0004	0.002	0	0.0006		Met372	-0.001	0.0208	0.0097	0	0.0295		Met372	-0.0007	0.0514	0.0099	0	0.0606		Met372	-0.001	0.0956	0.0283	0.0002	0.1231		Met372	-0.0008	-0.0164	-0.0172	-0.0033	-0.0377		Met372	-0.0011	-0.002	0.002	0	-0.0011		Met372
Leu373	-0.0018	0.0163	-0.0345	0	-0.02		Leu373	-0.0028	0.0168	-0.0458	0	-0.0318		Leu373	-0.0025	0.0858	-0.0628	0	0.0205		Leu373	-0.0021	0.0556	-0.0969	0	-0.0434		Leu373	-0.0031	0.1863	-0.212	-0.0016	-0.0304		Leu373	-0.0012	-0.0201	0.0276	-0.0005	0.0058		Leu373	-0.0039	0.003	-0.013	0	-0.0139		Leu373
Gln374	-0.001	-0.0272	0.055	0	0.0268		Gln374	-0.0012	-0.0189	0.045	0	0.0249		Gln374	-0.001	-0.1493	0.0794	0	-0.071		Gln374	-0.0012	-0.1628	0.1388	0	-0.0252		Gln374	-0.0013	-0.2872	0.2658	-0.0007	-0.0234		Gln374	-0.0009	0.0416	-0.047	-0.0004	-0.0067		Gln374	-0.0016	-0.005	0.0139	0	0.0073		Gln374
Pro375	-0.0018	-0.0215	0.0482	0	0.0249		Pro375	-0.0019	-0.0165	0.0391	0	0.0206		Pro375	-0.0015	-0.1233	0.0605	0	-0.0643		Pro375	-0.002	-0.187	0.1866	0	-0.0024		Pro375	-0.0017	-0.2094	0.1727	0.0005	-0.0379		Pro375	-0.001	-0.0078	-0.0081	-0.0003	-0.0172		Pro375	-0.002	-0.011	0.0153	0	0.0023		Pro375
Glu376	-0.0024	-0.2497	0.252	0	-0.0001		Glu376	-0.0012	-0.1914	0.1992	0	0.0067		Glu376	-0.0018	-5.0999	0.3895	0	-4.7121		Glu376	-0.0025	-6.6619	1.3426	0	-5.3219		Glu376	-0.0015	-10.5722	1.2146	0.0003	-9.3588		Glu376	-0.0005	4.2697	-0.1959	0	4.0733		Glu376	-0.001	-0.0983	0.0589	0	-0.0404		Glu376
Gln377	-0.0027	-0.0155	0.0387	0	0.0205		Gln377	-0.0021	-0.0034	0.0104	0	0.0049		Gln377	-0.0021	-0.0706	0.0342	0	-0.0385		Gln377	-0.0026	-0.1432	0.1087	0	-0.0372		Gln377	-0.0024	-0.2035	0.0966	0.0008	-0.1085		Gln377	-0.001	0.0642	-0.009	-0.0021	0.0521		Gln377	-0.002	-0.0159	0.0109	0	-0.007		Gln377
Leu378	-0.0029	0.009	-0.0202	0	-0.0141		Leu378	-0.0022	0.0028	-0.006	0	-0.0054		Leu378	-0.0021	-0.0002	0.0061	0	0.0037		Leu378	-0.0026	0.0349	-0.0117	0	0.0205		Leu378	-0.0025	0.0294	0.0348	-0.0003	0.0614		Leu378	-0.001	0.0184	-0.0128	0.001	0.0056		Leu378	-0.0021	0.0158	-0.0069	0	0.0068		Leu378
Cys379	-0.0063	0.0279	-0.0513	0	-0.0297		Cys379	-0.0061	0.0236	-0.0504	0	-0.0329		Cys379	-0.0043	0.1096	-0.0698	0	0.0355		Cys379	-0.0057	0.0711	-0.0836	0	-0.0182		Cys379	-0.0052	0.2229	-0.1814	0.0006	0.0369		Cys379	-0.0015	-0.0684	0.0231	0.0001	-0.0467		Cys379	-0.0051	0.002	-0.0162	0	-0.0193		Cys379
Trp380	-0.0128	-0.015	0.0289	0	0.0012		Trp380	-0.0146	-0.0004	-0.0006	0	-0.0157		Trp380	-0.009	-0.0996	0.0486	0	-0.06		Trp380	-0.012	-0.0893	0.0813	0	-0.02		Trp380	-0.0114	-0.2555	0.2403	-0.0012	-0.0278		Trp380	-0.003	0.1044	-0.0293	0.0012	0.0733		Trp380	-0.0106	0.0259	-0.011	0	0.0043		Trp380
Ile381	-0.1182	0.1157	-0.2129	0	-0.2154		Ile381	-0.145	0.102	-0.2152	0	-0.2581		Ile381	-0.0545	0.2711	-0.1991	0	0.0175		Ile381	-0.087	0.2185	-0.2661	0	-0.1346		Ile381	-0.0513	0.5858	-0.502	0.0012	0.0337		Ile381	-0.0084	-0.1582	0.0656	0	-0.1011		Ile381	-0.0774	0.0226	-0.0745	0	-0.1293		Ile381
Ser382	-0.0363	-0.0884	0.1524	0	0.0276		Ser382	-0.0385	-0.0687	0.1443	0	0.0371		Ser382	-0.0271	-0.2651	0.1752	0	-0.117		Ser382	-0.0455	-0.239	0.2828	0	-0.0017		Ser382	-0.035	-0.4501	0.5289	-0.0025	0.0413		Ser382	-0.0062	0.1502	-0.0603	0.0009	0.0846		Ser382	-0.022	0.0045	0.0742	0	0.0567		Ser382
Gly383	-0.0375	0.0467	-0.0496	0	-0.0404		Gly383	-0.0446	-0.0104	0.044	0	-0.011		Gly383	-0.0297	0.3971	-0.119	0	0.2485		Gly383	-0.0449	0.1875	-0.1366	0	0.006		Gly383	-0.0452	0.5884	-0.4014	0.0003	0.1421		Gly383	-0.0064	-0.1514	0.0468	-0.0003	-0.1114		Gly383	-0.0135	-0.0449	0.0361	0	-0.0223		Gly383
Trp384	-0.0945	0.0552	-0.0942	0	-0.1335		Trp384	-0.1637	0.0443	-0.1015	-0.0002	-0.221		Trp384	-0.0673	-0.1548	-0.0469	0	-0.269		Trp384	-0.0726	-0.0583	-0.0281	-0.0002	-0.1591		Trp384	-0.1647	-0.1729	-0.0568	-0.0003	-0.3948		Trp384	-0.0214	0.0659	-0.0015	0.001	0.044		Trp384	-0.0192	-0.0015	0.0012	0	-0.0195		Trp384
Gly385	-0.0983	-0.0437	0.1576	0	0.0155		Gly385	-0.2442	-0.1111	0.2855	0	-0.0698		Gly385	-0.0973	0.5688	-0.1079	0	0.3636		Gly385	-0.1084	0.5521	-0.4558	0	-0.0121		Gly385	-0.1941	1.1303	-0.6233	-0.0005	0.3124		Gly385	-0.0221	-0.2091	0.1103	0	-0.1209		Gly385	-0.021	0.0237	-0.0165	0	-0.0138		Gly385
Ala386	-0.0872	-0.1438	0.3156	0	0.0846		Ala386	-0.2959	-0.1437	0.4536	0	0.014		Ala386	-0.1771	0.0187	0.3003	0	0.1418		Ala386	-0.1736	0.1041	0.0283	-0.0031	-0.0443		Ala386	-0.2173	0.0022	0.3923	0.0012	0.1784		Ala386	-0.032	-0.0214	-0.0159	-0.0001	-0.0694		Ala386	-0.0304	-0.0637	0.1177	0	0.0236		Ala386
Thr387	-0.0256	-0.0083	0.0174	0	-0.0165		Thr387	-0.0659	-0.0104	0.0416	0	-0.0347		Thr387	-0.0656	0.0571	0.055	0	0.0465		Thr387	-0.0375	0.0189	-0.0077	0	-0.0264		Thr387	-0.0448	0.0247	0.1197	0.0003	0.0999		Thr387	-0.0083	-0.0343	-0.0065	0.0005	-0.0486		Thr387	-0.0145	-0.0161	0.0335	0	0.0029		Thr387
Glu388	-0.0277	0.026	0.0366	0	0.0349		Glu388	-0.0951	0.2629	-0.4667	0	-0.2989		Glu388	-0.156	-8.8108	0.7696	0	-8.1972		Glu388	-0.0717	-9.6114	2.7586	-0.0002	-6.9247		Glu388	-0.0615	-16.33	2.4922	-0.0013	-13.9005		Glu388	-0.0123	5.7168	-0.3688	-0.0009	5.3349		Glu388	-0.0182	-0.2456	0.3064	0	0.0426		Glu388
Glu389	-0.0403	0.2256	-0.0896	0	0.0957		Glu389	-0.2629	0.4947	-0.6883	-0.0065	-0.463		Glu389	-1.3671	-9.5467	4.0107	-0.101	-7.0041		Glu389	-0.1721	-11.3066	4.2194	-0.006	-7.2653		Glu389	-0.334	-19.4798	4.5511	-0.0128	-15.2755		Glu389	-0.022	5.9973	-0.3475	0.0008	5.6286		Glu389	-0.0596	-0.3363	0.4646	0	0.0686		Glu389
Lys390	-0.0611	-0.4829	0.1835	0	-0.3605		Lys390	-0.6537	-1.0833	4.0522	-0.0055	2.3097		Lys390	-0.2796	10.9956	-0.2076	-0.0082	10.5002		Lys390	-1.2066	13.9207	-3.1828	-0.2301	9.3012		Lys390	-0.3698	20.2188	-1.4001	-0.0346	18.4144		Lys390	-0.044	-6.4975	0.1633	-0.0011	-6.3793		Lys390	-0.0695	0.1472	0.1466	-0.0004	0.224		Lys390
Gly391	-0.0616	0.1119	-0.1923	0	-0.142		Gly391	-0.1893	0.0466	0.1316	-0.0131	-0.0242		Gly391	-0.0611	-0.5569	-0.0926	-0.0002	-0.7107		Gly391	-0.329	-1.2186	1.8013	-0.0543	0.1994		Gly391	-0.074	-0.9315	0.0709	0.0005	-0.9341		Gly391	-0.0336	0.1497	-0.0266	0	0.0895		Gly391	-0.0089	0.0202	-0.0287	0	-0.0174		Gly391
Lys392	-0.3725	-1.1712	2.2596	-0.0053	0.7105		Lys392	-0.284	-0.4092	0.9515	-0.0254	0.2329		Lys392	-0.049	9.9527	-0.1836	-0.0013	9.7188		Lys392	-0.1852	10.531	-1.5083	-0.0097	8.8277		Lys392	-0.0862	17.584	-0.9768	-0.0003	16.5207		Lys392	-0.2348	-8.873	0.8728	-0.0114	-8.2463		Lys392	-0.0073	0.0213	-0.0359	0	-0.0219		Lys392
Thr393	-0.1131	0.0905	-0.1551	0	-0.1777		Thr393	-1.6183	-0.0985	0.8769	-0.3791	-1.219		Thr393	-0.0781	0.5202	-0.1821	-0.0009	0.2592		Thr393	-0.125	0.0842	-0.0626	-0.0005	-0.1039		Thr393	-0.3392	0.8526	-0.628	-0.0394	-0.154		Thr393	-0.035	-0.0621	0.0402	0.0012	-0.0557		Thr393	-0.0115	-0.0077	-0.0182	0	-0.0375		Thr393
Ser394	-0.0237	0.014	-0.0274	0	-0.0371		Ser394	-0.0678	0.008	-0.0155	0	-0.0752		Ser394	-0.0196	-0.1967	0.0193	0	-0.1971		Ser394	-0.0225	-0.071	0.0096	0	-0.0839		Ser394	-0.0412	-0.4905	0.218	-0.0015	-0.3151		Ser394	-0.0074	0.1317	-0.0411	0.0002	0.0834		Ser394	-0.0053	0.0133	-0.0074	0	0.0006		Ser394
Glu395	-0.0092	-0.0955	0.2057	0	0.1011		Glu395	-0.019	0.049	0.0119	0	0.0419		Glu395	-0.0075	-8.2138	0.8204	0	-7.401		Glu395	-0.0065	-6.7229	0.7687	0	-5.9607		Glu395	-0.0172	-14.7509	2.0733	-0.0002	-12.695		Glu395	-0.0034	5.2644	-0.3299	0.0014	4.9325		Glu395	-0.002	-0.0176	0.0515	0	0.0319		Glu395
Val396	-0.0082	-0.0082	0.0153	0	-0.0011		Val396	-0.0122	0.0113	-0.0221	0	-0.023		Val396	-0.0063	-0.2415	0.0555	0	-0.1923		Val396	-0.0069	-0.2208	0.157	-0.0002	-0.0709		Val396	-0.0125	-0.4325	0.1972	-0.0002	-0.2479		Val396	-0.0026	0.092	-0.0262	0	0.0632		Val396	-0.0024	-0.009	0.0186	0	0.0072		Val396
Leu397	-0.0139	0.048	-0.0785	0	-0.0444		Leu397	-0.0171	0.0233	-0.0481	0	-0.0419		Leu397	-0.0116	0.2362	-0.1318	0	0.0928		Leu397	-0.0126	0.1356	-0.1399	0	-0.0169		Leu397	-0.0205	0.4133	-0.3383	-0.0009	0.0537		Leu397	-0.004	-0.1212	0.0433	0.0004	-0.0815		Leu397	-0.0057	-0.0018	-0.0262	0	-0.0337		Leu397
Asn398	-0.0241	-0.1212	0.2274	0	0.0822		Asn398	-0.0228	-0.0413	0.0905	0	0.0264		Asn398	-0.0151	-0.1321	0.13	0	-0.0173		Asn398	-0.0261	-0.3379	0.4064	-0.0001	0.0423		Asn398	-0.0202	-0.0056	0.0703	0.0001	0.0445		Asn398	-0.0037	0.0371	-0.0165	-0.0001	0.0168		Asn398	-0.008	-0.0076	0.0228	0	0.0072		Asn398
Ala399	-0.0098	0.0559	-0.1018	0	-0.0557		Ala399	-0.0112	0.0544	-0.1191	0	-0.0759		Ala399	-0.0069	0.0657	-0.0699	0	-0.0111		Ala399	-0.0096	0.0557	-0.0886	0	-0.0425		Ala399	-0.0087	0.1458	-0.1498	0.0003	-0.0124		Ala399	-0.0019	-0.066	0.0209	-0.0003	-0.0473		Ala399	-0.0059	0.0151	-0.0341	0	-0.0249		Ala399
Ala400	-0.0128	-0.0392	0.0733	0	0.0213		Ala400	-0.0156	-0.035	0.0785	0	0.028		Ala400	-0.0084	-0.1078	0.0691	0	-0.0471		Ala400	-0.0109	-0.0753	0.1001	0	0.0138		Ala400	-0.0092	-0.2218	0.1854	-0.0001	-0.0457		Ala400	-0.0019	0.0745	-0.023	-0.0003	0.0493		Ala400	-0.0092	-0.0017	0.0192	0	0.0083		Ala400
Lys401	-0.0078	0.4169	-0.4734	0	-0.0643		Lys401	-0.0089	0.3256	-0.502	0	-0.1853		Lys401	-0.0051	5.4953	-0.6193	0	4.8709		Lys401	-0.0063	6.0987	-1.0311	0	5.0613		Lys401	-0.006	11.6064	-1.7059	-0.001	9.8935		Lys401	-0.0015	-4.475	0.3347	-0.0001	-4.1419		Lys401	-0.0062	0.2101	-0.1826	0	0.0214		Lys401
Val402	-0.0294	0.0446	-0.1078	0	-0.0926		Val402	-0.0323	0.0593	-0.1677	0	-0.1407		Val402	-0.0134	0.0808	-0.059	0	0.0083		Val402	-0.0179	0.1841	-0.1722	0	-0.0059		Val402	-0.0134	0.2424	-0.1554	0.0005	0.0741		Val402	-0.0028	-0.0403	0.0115	0.0001	-0.0315		Val402	-0.0205	0.0496	-0.0689	0	-0.0399		Val402
Leu403	-0.0102	-0.0795	0.1805	0	0.0908		Leu403	-0.0117	-0.0864	0.2354	0	0.1373		Leu403	-0.0055	-0.1874	0.1323	0	-0.0606		Leu403	-0.0074	-0.2535	0.2817	0	0.0208		Leu403	-0.0057	-0.4725	0.3648	-0.0004	-0.1138		Leu403	-0.0014	0.1078	-0.0428	-0.0001	0.0635		Leu403	-0.0091	-0.0537	0.0775	0	0.0147		Leu403
Leu404	-0.012	0.0176	-0.0479	0	-0.0423		Leu404	-0.012	0.0163	-0.0603	0	-0.0561		Leu404	-0.0077	0.112	-0.054	0	0.0504		Leu404	-0.0106	0.1592	-0.1664	0	-0.0178		Leu404	-0.0076	0.2659	-0.2054	0.0002	0.0531		Leu404	-0.0021	-0.1096	0.0308	0.0006	-0.0803		Leu404	-0.0111	-0.0045	-0.0048	0	-0.0203		Leu404
Ile405	-0.0238	-0.0163	0.0086	0	-0.0315		Ile405	-0.0273	-0.0125	0.0116	0	-0.0282		Ile405	-0.0114	-0.0748	0.0337	0	-0.0525		Ile405	-0.0179	-0.042	0.0541	0	-0.0058		Ile405	-0.0117	-0.1174	0.1019	-0.0002	-0.0275		Ile405	-0.0027	0.0617	-0.0171	0.0013	0.0433		Ile405	-0.0206	0.0193	-0.0084	0	-0.0097		Ile405
Glu406	-0.004	-0.1723	0.1986	0	0.0222		Glu406	-0.0046	-0.1476	0.3521	0	0.1998		Glu406	-0.0031	-5.3026	0.3716	0	-4.9342		Glu406	-0.0047	-7.2873	1.8074	0	-5.4846		Glu406	-0.0035	-12.0971	2.1121	0.0002	-9.9883		Glu406	-0.0019	5.1734	-0.3652	0.0009	4.8072		Glu406	-0.0048	-0.1262	0.0237	0	-0.1073		Glu406
Thr407	-0.0051	0.0133	0.0053	0	0.0135		Thr407	-0.0057	0.0108	0.0163	0	0.0214		Thr407	-0.005	-0.0391	0.0035	0	-0.0406		Thr407	-0.0089	-0.2371	0.2252	0	-0.0208		Thr407	-0.0055	-0.2573	0.2152	0.0005	-0.0471		Thr407	-0.0049	-0.0253	-0.0006	0	-0.0307		Thr407	-0.0072	-0.0106	-0.0085	0	-0.0263		Thr407
Gln408	-0.0023	0.0198	-0.0173	0	0.0002		Gln408	-0.0026	0.0174	-0.0122	0	0.0026		Gln408	-0.0024	-0.0408	0.001	0	-0.0422		Gln408	-0.0042	-0.1606	0.1156	0.0001	-0.0491		Gln408	-0.0029	-0.1455	0.1024	-0.0001	-0.0461		Gln408	-0.0029	0.0745	-0.0417	0.0011	0.0311		Gln408	-0.0032	0.0025	-0.0143	0	-0.0151		Gln408
Arg409	-0.0049	0.1504	-0.1612	0	-0.0157		Arg409	-0.0057	0.1162	-0.269	0	-0.1585		Arg409	-0.0038	5.2374	-0.355	0	4.8785		Arg409	-0.0067	7.1928	-1.6997	0	5.4864		Arg409	-0.0049	11.8341	-1.7449	-0.0019	10.0823		Arg409	-0.0028	-4.9591	0.2818	-0.0017	-4.6817		Arg409	-0.006	0.1496	-0.0175	0	0.1261		Arg409
Cys410	-0.019	0.0641	-0.0505	0	-0.0054		Cys410	-0.0216	0.061	-0.0295	0	0.0099		Cys410	-0.0121	-0.0766	-0.0192	0	-0.1079		Cys410	-0.026	-0.4307	0.297	0	-0.1598		Cys410	-0.0143	-0.3952	0.1737	0.0008	-0.2349		Cys410	-0.0062	0.0156	-0.0044	0.0001	0.0051		Cys410	-0.0247	-0.0022	-0.0507	0	-0.0776		Cys410
Asn411	-0.0059	0.0274	-0.0276	0	-0.0061		Asn411	-0.0066	0.0238	-0.0365	0	-0.0193		Asn411	-0.0066	-0.1191	-0.0086	0	-0.1343		Asn411	-0.0194	-0.5285	0.3986	0	-0.1493		Asn411	-0.008	-0.3771	0.1669	0.0004	-0.2177		Asn411	-0.0094	0.1557	-0.0627	0.0019	0.0855		Asn411	-0.0098	0.0046	-0.0233	0	-0.0285		Asn411
Ser412	-0.0036	0.0354	-0.0292	0	0.0026		Ser412	-0.004	0.0264	-0.0121	0	0.0103		Ser412	-0.0032	-0.1086	0.0064	0	-0.1055		Ser412	-0.0077	-0.4215	0.2287	0	-0.2005		Ser412	-0.0045	-0.4002	0.18	-0.0022	-0.2268		Ser412	-0.0047	0.1074	-0.0549	-0.0011	0.0467		Ser412	-0.0057	-0.0015	-0.0276	0	-0.0347		Ser412
Arg413	-0.0035	-0.1659	0.0645	0	-0.1049		Arg413	-0.0049	-0.13	0.0303	0	-0.1046		Arg413	-0.0041	5.292	-0.0572	0	5.2306		Arg413	-0.0089	8.0171	-0.9351	0	7.0732		Arg413	-0.0067	12.1635	-0.7273	-0.0013	11.4281		Arg413	-0.0087	-5.8184	0.1725	0.0015	-5.6531		Arg413	-0.0066	0.0508	0.0821	0	0.1262		Arg413
Tyr414	-0.0063	0.0221	-0.0217	0	-0.0059		Tyr414	-0.0083	0.0315	-0.0246	0	-0.0014		Tyr414	-0.0052	-0.0638	0.0166	0	-0.0523		Tyr414	-0.0108	-0.1621	0.0808	0	-0.0921		Tyr414	-0.0075	-0.2008	0.1369	-0.0011	-0.0725		Tyr414	-0.0064	0.0169	-0.0067	0.0003	0.004		Tyr414	-0.0085	-0.0093	-0.0059	0	-0.0237		Tyr414
Val415	-0.0238	0.0746	-0.1247	0	-0.0739		Val415	-0.0283	0.0891	-0.1516	0	-0.0908		Val415	-0.0162	-0.0088	-0.0461	0	-0.0711		Val415	-0.0344	-0.2253	-0.0486	0	-0.3083		Val415	-0.0224	-0.1882	-0.0048	-0.0001	-0.2155		Val415	-0.0156	0.0597	-0.0031	0.0005	0.0414		Val415	-0.0328	0.0068	-0.0702	0	-0.0962		Val415
Tyr416	-0.3332	0.1295	-0.3627	0	-0.5664		Tyr416	-0.3773	0.1757	-0.6836	-0.0012	-0.8864		Tyr416	-0.1448	0.0629	-0.1748	0	-0.2567		Tyr416	-0.3986	-0.0792	0.1165	-0.0002	-0.3615		Tyr416	-0.2251	-0.0116	0.0435	0.0009	-0.1924		Tyr416	-0.1196	-0.0232	-0.0009	-0.0013	-0.145		Tyr416	-0.4242	0.1154	-0.2408	0	-0.5496		Tyr416
Asp417	-0.0069	0.3651	-0.2137	0	0.1445		Asp417	-0.0108	0.3414	-0.1486	0	0.182		Asp417	-0.0081	-6.4109	0.0941	0	-6.3249		Asp417	-0.0329	-10.706	2.5712	0	-8.1677		Asp417	-0.0157	-15.6284	2.0658	-0.0007	-13.579		Asp417	-0.0235	7.2704	-0.7309	-0.0004	6.5157		Asp417	-0.0162	-0.0286	-0.2922	0	-0.3371		Asp417
Asn418	-0.0052	0.0001	0.0039	0	-0.0012		Asn418	-0.0082	-0.0017	-0.0009	0	-0.0108		Asn418	-0.0069	-0.0513	-0.0199	0	-0.0781		Asn418	-0.0373	-0.0552	-0.1508	0	-0.2433		Asn418	-0.0113	-0.0456	-0.1171	-0.0007	-0.1747		Asn418	-0.0523	0.1927	-0.0705	0.002	0.072		Asn418	-0.0138	0.0025	0.0116	0	0.0003		Asn418
Leu419	-0.0324	-0.0348	0.0412	0	-0.0261		Leu419	-0.0828	-0.0404	0.0219	-0.0004	-0.1017		Leu419	-0.0474	-0.1629	0.0269	0	-0.1834		Leu419	-0.9826	-0.4705	0.7103	-0.1981	-0.9409		Leu419	-0.1096	-0.2873	0.187	-0.0036	-0.2135		Leu419	-0.3271	0.2707	-0.1809	-0.0092	-0.2464		Leu419	-0.1705	0.03	0.0629	0	-0.0776		Leu419
Ile420	-0.027	0.0204	-0.0496	0	-0.0563		Ile420	-0.0308	0.0093	-0.0474	0	-0.0689		Ile420	-0.0304	0.1125	-0.0687	0	0.0134		Ile420	-0.1316	0.1783	-0.1778	0	-0.1311		Ile420	-0.0344	0.3122	-0.3126	-0.0005	-0.0352		Ile420	-0.0602	-0.085	0.0525	0.0007	-0.092		Ile420	-0.0597	-0.0087	-0.0135	0	-0.0819		Ile420
Thr421	-0.0096	-0.019	0.0349	0	0.0064		Thr421	-0.0104	-0.013	0.0565	0	0.0331		Thr421	-0.0161	-0.0501	0.0688	0	0.0027		Thr421	-0.0903	-0.0032	0.3458	-0.0044	0.2479		Thr421	-0.0159	-0.3009	0.4768	0.0008	0.1608		Thr421	-0.0257	-0.1175	0.0178	0.0004	-0.125		Thr421	-0.0243	-0.004	-0.0099	0	-0.0382		Thr421
Pro422	-0.0039	-0.0189	0.0308	0	0.008		Pro422	-0.0035	-0.0119	0.0235	0	0.0081		Pro422	-0.0063	-0.0409	0.0787	0	0.0316		Pro422	-0.0127	0.0408	0.1067	0	0.1349		Pro422	-0.0065	-0.106	0.2616	0.0002	0.1493		Pro422	-0.0076	-0.0606	-0.0201	-0.0005	-0.0887		Pro422	-0.0075	-0.0017	-0.0062	0	-0.0154		Pro422
Ala423	-0.0074	-0.0411	0.0835	0	0.0349		Ala423	-0.0057	-0.0221	0.0421	0	0.0143		Ala423	-0.0142	-0.1617	0.0906	0	-0.0853		Ala423	-0.0214	0.0445	0.0074	0	0.0305		Ala423	-0.0136	-0.3325	0.2909	0.001	-0.0543		Ala423	-0.0056	-0.1109	0.0383	0.0023	-0.0759		Ala423	-0.0167	0.0291	0.0561	0	0.0685		Ala423
Met424	-0.0457	0.0615	-0.14	0	-0.1242		Met424	-0.0451	0.0285	-0.0692	0	-0.0857		Met424	-0.0809	0.2498	-0.1202	0	0.0487		Met424	-0.4582	0.3041	-0.2279	-0.076	-0.458		Met424	-0.0715	0.6242	-0.4327	-0.0005	0.1195		Met424	-0.0384	-0.1905	0.0453	0.0016	-0.182		Met424	-0.1763	-0.0445	-0.05	0	-0.2708		Met424
Ile425	-0.0348	-0.0328	0.1093	0	0.0417		Ile425	-0.0317	-0.0291	0.0929	0	0.0321		Ile425	-0.0305	-0.2218	0.1103	0	-0.142		Ile425	-0.0462	-0.4144	0.4251	0	-0.0354		Ile425	-0.0283	-0.6864	0.5321	-0.0002	-0.1827		Ile425	-0.0086	0.1647	-0.0707	0.0001	0.0855		Ile425	-0.0492	-0.0037	0.0171	0	-0.0358		Ile425
Cys426	-0.0527	0.0707	-0.2165	0	-0.1984		Cys426	-0.0578	0.091	-0.3405	0	-0.3073		Cys426	-0.0275	0.1143	-0.1156	0	-0.0288		Cys426	-0.0489	0.1966	-0.2571	0	-0.1094		Cys426	-0.0262	0.3595	-0.2866	0.0003	0.047		Cys426	-0.0057	-0.0704	0.0316	0	-0.0444		Cys426	-0.0572	0.0959	-0.0683	0	-0.0296		Cys426
Ala427	-0.1248	-0.1768	0.4155	0	0.1139		Ala427	-0.1316	-0.2271	0.6295	0	0.2708		Ala427	-0.0338	-0.1569	0.1466	0	-0.0441		Ala427	-0.0552	-0.3264	0.3906	0	0.0089		Ala427	-0.0253	-0.4838	0.3774	0	-0.1317		Ala427	-0.0038	0.1093	-0.0456	-0.0001	0.0598		Ala427	-0.0739	-0.1515	0.1421	0	-0.0832		Ala427
Gly428	-0.048	0.0706	-0.1883	0	-0.1657		Gly428	-0.0531	0.0806	-0.2863	0	-0.2588		Gly428	-0.0135	0.102	-0.0994	0	-0.0109		Gly428	-0.0187	0.1438	-0.1224	0	0.0028		Gly428	-0.0109	0.2226	-0.0788	-0.0009	0.132		Gly428	-0.0017	-0.0132	-0.0081	-0.0002	-0.0232		Gly428	-0.0291	0.0819	-0.1705	0	-0.1178		Gly428
Phe429	-0.0402	-0.0352	0.1493	0	0.0738		Phe429	-0.048	-0.0368	0.2509	0	0.1661		Phe429	-0.0157	-0.1632	0.11	0	-0.0689		Phe429	-0.0204	-0.2851	0.2398	0	-0.0657		Phe429	-0.0143	-0.425	0.2549	-0.0009	-0.1853		Phe429	-0.0021	0.0533	-0.0104	0.0011	0.0419		Phe429	-0.0296	-0.0632	0.1354	0	0.0426		Phe429
Leu430	-0.0209	0.0238	0.0106	0	0.0134		Leu430	-0.0238	0.0282	0.0356	0	0.04		Leu430	-0.0104	-0.0745	0.0264	0	-0.0585		Leu430	-0.0153	-0.1918	0.0923	0	-0.1148		Leu430	-0.0108	-0.2374	0.1003	-0.0015	-0.1494		Leu430	-0.0014	-0.0143	0.0123	0.0004	-0.003		Leu430	-0.0183	-0.0118	0.0241	0	-0.006		Leu430
Gln431	-0.0116	0.0334	-0.0599	0	-0.0381		Gln431	-0.0153	0.043	-0.1107	0	-0.083		Gln431	-0.0064	-0.0191	-0.0252	0	-0.0507		Gln431	-0.0091	-0.0382	-0.0273	0	-0.0745		Gln431	-0.0073	-0.0351	-0.0277	-0.0004	-0.0705		Gln431	-0.001	-0.0221	-0.0039	0.0001	-0.0269		Gln431	-0.0124	0.0069	-0.0231	0	-0.0286		Gln431
Gly432	-0.0262	0.036	-0.1303	0	-0.1206		Gly432	-0.0326	0.0327	-0.2077	0	-0.2076		Gly432	-0.0099	0.1369	-0.1514	0	-0.0244		Gly432	-0.0138	0.063	-0.1439	0	-0.0947		Gly432	-0.0101	0.4092	-0.3766	0.0015	0.024		Gly432	-0.001	0.0265	-0.0024	-0.0007	0.0224		Gly432	-0.0307	0.0255	-0.0419	0	-0.0471		Gly432
Asn433	-0.024	0.0199	-0.038	0	-0.0421		Asn433	-0.0359	0.0222	-0.0795	0	-0.0933		Asn433	-0.0122	-0.052	-0.0031	0	-0.0673		Asn433	-0.0152	-0.0422	0.0511	0	-0.0064		Asn433	-0.0137	-0.0141	0.0328	-0.0006	0.0044		Asn433	-0.003	0.0575	-0.0413	0.001	0.0142		Asn433	-0.0247	0.0117	-0.0067	0	-0.0197		Asn433
Val434	-0.0765	-0.0095	0.0422	0	-0.0438		Val434	-0.1031	-0.0303	0.1532	0	0.0197		Val434	-0.0285	0.1063	-0.0639	0	0.0139		Val434	-0.0351	0.0187	-0.055	0	-0.0715		Val434	-0.0304	0.1076	-0.0992	0.0003	-0.0217		Val434	-0.0045	-0.0009	0.019	0.001	0.0145		Val434	-0.0858	-0.0555	0.1532	0	0.0119		Val434
Asp435	-0.411	-7.5537	13.6262	-0.0265	5.6349		Asp435	0.33	-10.4969	22.138	-0.0787	11.8924		Asp435	-0.4336	-9.8879	5.3819	-0.002	-4.9415		Asp435	-0.4894	-12.9283	9.111	-0.0005	-4.3071		Asp435	-0.4093	-23.764	12.9214	-0.0143	-11.2662		Asp435	-0.0213	6.6075	-1.0021	0.0008	5.5848		Asp435	3.5542	-12.2619	23.8718	-0.1834	14.9807		Asp435
Ser436	-2.8774	-2.0901	7.4727	-0.1868	2.3184		Ser436	-3.8551	-2.5275	7.0078	-0.181	0.4442		Ser436	-2.8442	-0.4734	5.1179	-0.1539	1.6464		Ser436	-2.9958	-0.7142	3.7101	-0.1179	-0.1177		Ser436	-1.2127	0.0549	2.2789	-0.1332	0.9879		Ser436	-0.0533	0.0574	-0.0436	0.0019	-0.0377		Ser436	-2.5917	0.6976	0.4973	-0.0591	-1.4559		Ser436
Cys437	-5.8658	-1.3687	4.5106	-0.1784	-2.9023		Cys437	-7.5326	-1.0654	4.3078	-0.3224	-4.6126		Cys437	-5.2539	-0.7345	4.4814	-0.3083	-1.8153		Cys437	-5.883	0.353	3.1898	-0.2999	-2.6401		Cys437	-3.9033	-0.2705	2.7484	-0.2328	-1.6582		Cys437	-0.2133	-0.0757	0.2713	-0.0003	-0.0181		Cys437	-4.7589	0.1815	1.0289	-0.207	-3.7554		Cys437
Gln438	-10.0586	-1.459	8.9326	-1.1002	-3.6852		Gln438	-11.3598	-0.8325	7.4103	-1.0989	-5.8808		Gln438	-8.3291	0.9121	5.0004	-0.9105	-3.3271		Gln438	-8.7151	-1.9948	8.2321	-1.0355	-3.5133		Gln438	-12.0426	0.7166	9.1398	-1.4931	-3.6794		Gln438	-2.7377	0.2588	3.6986	-0.6846	0.5352		Gln438	-13.6655	-0.3184	9.8006	-1.4581	-5.6414		Gln438
Gly439	-0.7606	-0.0713	0.1201	-0.0024	-0.7141		Gly439	-3.1852	-0.191	2.2817	-0.3823	-1.4768		Gly439	-0.7589	0.7736	0.4789	-0.0514	0.4422		Gly439	-0.8467	0.2352	0.1134	-0.0125	-0.5106		Gly439	-3.0987	0.8644	1.5885	-0.3002	-0.946		Gly439	-0.1491	0.0493	-0.0365	-0.0009	-0.1372		Gly439	-0.3178	0.139	-0.1803	0	-0.3591		Gly439
Asp440	-1.193	-1.4364	2.3284	-0.0044	-0.3055		Asp440	-1.4297	-0.7316	1.9099	-0.0079	-0.2593		Asp440	-1.0888	-12.4031	4.4394	-0.006	-9.0585		Asp440	-2.4453	-11.5291	6.673	-0.0206	-7.322		Asp440	-1.7925	-24.2948	10.9223	-0.0173	-15.1822		Asp440	-0.0919	7.2263	-1.3875	0.0002	5.7472		Asp440	-0.2759	-0.3739	1.0995	-0.0006	0.4491		Asp440
Ser441	-3.6486	0.3868	3.0051	-0.5173	-0.774		Ser441	-1.7873	0.1252	1.7437	-0.3403	-0.2587		Ser441	-1.386	0.6744	0.9735	-0.2364	0.0255		Ser441	-2.2633	0.3272	1.4952	-0.251	-0.6918		Ser441	-4.6661	2.2388	0.5606	-0.5691	-2.4358		Ser441	-0.5818	-0.6461	0.9388	-0.0491	-0.3382		Ser441	-0.1666	-0.2199	0.1209	-0.002	-0.2676		Ser441
Gly442	-0.2664	0.1327	-0.2645	-0.0006	-0.3988		Gly442	-0.0858	0.0582	-0.1028	0	-0.1304		Gly442	-0.1057	0.2901	-0.2315	0	-0.0471		Gly442	-0.2329	0.3236	-0.3995	-0.0007	-0.3095		Gly442	-0.3356	1.03	-0.9717	-0.0013	-0.2785		Gly442	-0.053	-0.1242	0.0839	0.0009	-0.0923		Gly442	-0.0583	-0.1312	-0.0436	0	-0.233		Gly442
Gly443	-0.0934	-0.0814	0.187	0	0.0122		Gly443	-0.0704	-0.0882	0.1776	0	0.019		Gly443	-0.0656	-0.1249	0.1694	0	-0.0211		Gly443	-0.1515	-0.1947	0.2682	0	-0.078		Gly443	-0.121	-0.4909	0.5916	-0.0002	-0.0205		Gly443	-0.0166	0.2122	-0.0943	0.0001	0.1015		Gly443	-0.0572	0.0485	0.0774	0	0.0686		Gly443
Pro444	-0.0392	-0.0764	0.1352	0	0.0196		Pro444	-0.0372	-0.0536	0.1234	0	0.0325		Pro444	-0.0318	-0.113	0.089	0	-0.0558		Pro444	-0.0508	-0.1642	0.2107	0	-0.0043		Pro444	-0.0486	-0.3583	0.2802	-0.0007	-0.1274		Pro444	-0.0095	0.0046	-0.0395	0.0017	-0.0428		Pro444	-0.0382	-0.0763	0.0466	0	-0.0679		Pro444
Leu445	-0.0388	0.0131	-0.0363	0	-0.062		Leu445	-0.0414	0.0283	-0.0747	0	-0.0878		Leu445	-0.0294	-0.0613	0.0211	0	-0.0696		Leu445	-0.0417	0.046	-0.0629	0	-0.0586		Leu445	-0.0327	-0.049	0.0575	-0.0003	-0.0245		Leu445	-0.0075	0.0583	-0.0086	-0.0001	0.0421		Leu445	-0.0453	0.047	-0.0138	0	-0.0121		Leu445
Val446	-0.0078	-0.0275	0.0594	0	0.0242		Val446	-0.0082	-0.0338	0.0823	0	0.0403		Val446	-0.0065	-0.0548	0.0358	0	-0.0255		Val446	-0.008	-0.1258	0.1221	0	-0.0117		Val446	-0.0086	-0.2047	0.1524	-0.0006	-0.0615		Val446	-0.0025	0.0276	-0.0169	-0.0001	0.0081		Val446	-0.0079	-0.0254	0.0351	0	0.0017		Val446
Thr447	-0.0026	0.0065	-0.013	0	-0.009		Thr447	-0.0029	0.0148	-0.0363	0	-0.0244		Thr447	-0.0021	-0.0026	0.0049	0	0.0002		Thr447	-0.0026	0.0656	-0.0473	0	0.0157		Thr447	-0.0029	0.0746	-0.0422	-0.0023	0.0272		Thr447	-0.001	0.0048	0.0067	0	0.0105		Thr447	-0.003	0.017	-0.0127	0	0.0013		Thr447
Ser448	-0.001	0.004	-0.0088	0	-0.0058		Ser448	-0.001	0.0006	0	0	-0.0003		Ser448	-0.001	0.0333	-0.023	0	0.0092		Ser448	-0.001	-0.0233	0.0049	0	-0.0194		Ser448	-0.001	0.0219	-0.0263	-0.0031	-0.0085		Ser448	0	-0.0071	0.0059	-0.0001	-0.0013		Ser448	-0.001	-0.0025	-0.0022	0	-0.0058		Ser448
Lys449	-0.001	0.323	-0.308	0	0.014		Lys449	-0.001	0.2143	-0.296	0	-0.0827		Lys449	-0.001	5.0008	-0.5036	0	4.4963		Lys449	-0.001	5.2996	-0.6869	0	4.6117		Lys449	-0.001	10.2825	-1.3452	0.0029	8.9391		Lys449	-0.0001	-4.4085	0.1833	-0.0032	-4.2285		Lys449	-0.001	0.0351	-0.0661	0	-0.032		Lys449
Asn450	0	-0.0074	0.0184	0	0.0109		Asn450	0	-0.0047	0.0176	0	0.0129		Asn450	0	0.002	0.0036	0	0.0056		Asn450	0	-0.0133	0.0207	0	0.0074		Asn450	0	-0.0873	0.1024	-0.0005	0.0145		Asn450	0	0.0763	-0.0479	-0.0001	0.0283		Asn450	0	0.0035	0.0038	0	0.0073		Asn450
Asn451	0	0.002	-0.0027	0	-0.0007		Asn451	0	0.0038	-0.0067	0	-0.0029		Asn451	0	-0.0006	-0.0007	0	-0.0013		Asn451	0	0.0339	-0.0112	0	0.0227		Asn451	-0.0003	0.0577	0.0036	-0.0049	0.0561		Asn451	0	-0.0027	-0.0142	0.0005	-0.0165		Asn451	0	0.002	-0.0023	0	-0.0003		Asn451
Ile452	-0.001	0.0008	-0.0041	0	-0.0042		Ile452	-0.001	-0.0036	0.0061	0	0.0015		Ile452	-0.001	0.0385	-0.0273	0	0.0102		Ile452	-0.0008	-0.0209	0.001	0	-0.0207		Ile452	-0.001	0.0118	-0.0319	0	-0.0211		Ile452	0	-0.0201	0.0063	-0.0003	-0.0141		Ile452	-0.0009	-0.007	0.0041	0	-0.0038		Ile452
Trp453	-0.0027	-0.0033	0.0049	0	-0.0011		Trp453	-0.0027	0.0031	-0.0071	0	-0.0067		Trp453	-0.0025	-0.0344	0.015	0	-0.0219		Trp453	-0.0025	-0.0027	-0.0075	0	-0.0127		Trp453	-0.0035	-0.0596	0.0591	-0.0027	-0.0066		Trp453	-0.001	0.0525	-0.0086	0.0001	0.0429		Trp453	-0.0022	0.0083	-0.0036	0	0.0025		Trp453
Trp454	-0.0022	-0.02	0.041	0	0.0188		Trp454	-0.0021	-0.0188	0.0458	0	0.0249		Trp454	-0.0024	-0.0703	0.034	0	-0.0388		Trp454	-0.0024	-0.0953	0.0856	0	-0.0121		Trp454	-0.0034	-0.1841	0.1306	0.0017	-0.0552		Trp454	-0.0013	0.0401	-0.0184	-0.0005	0.0199		Trp454	-0.0025	-0.0103	0.0203	0	0.0075		Trp454
Leu455	-0.0082	0.0438	-0.0882	0	-0.0527		Leu455	-0.007	0.0277	-0.0632	0	-0.0425		Leu455	-0.0087	0.2021	-0.1007	0	0.0927		Leu455	-0.0083	0.1356	-0.1321	0	-0.0048		Leu455	-0.0116	0.3993	-0.2974	-0.0002	0.09		Leu455	-0.0042	-0.0663	0.0258	0.0011	-0.0436		Leu455	-0.0086	-0.0084	-0.0546	0	-0.0716		Leu455
Ile456	-0.01	0.0412	-0.0809	0	-0.0497		Ile456	-0.011	0.0417	-0.1044	0	-0.0737		Ile456	-0.0105	0.0492	-0.0578	0	-0.0191		Ile456	-0.0105	-0.0012	-0.0584	0	-0.0701		Ile456	-0.0125	0.1532	-0.1811	-0.0008	-0.0412		Ile456	-0.0036	0.0684	-0.0053	-0.0005	0.0591		Ile456	-0.0176	0.0381	-0.0196	0	0.0009		Ile456
Gly457	-0.015	0.0096	-0.0409	0	-0.0463		Gly457	-0.015	-0.0129	0.0303	0	0.0024		Gly457	-0.0163	0.1926	-0.0954	0	0.081		Gly457	-0.0191	0.2424	-0.2226	0	0.0007		Gly457	-0.0189	0.4659	-0.4504	-0.0003	-0.0037		Gly457	-0.0048	-0.1389	0.0635	0	-0.0802		Gly457	-0.028	-0.1118	-0.0232	0	-0.163		Gly457
Asp458	-0.1146	-1.2515	2.3881	0	1.022		Asp458	-0.1134	-0.7209	1.3307	0	0.4963		Asp458	-0.1487	-11.7475	4.8796	0	-7.0166		Asp458	-0.1992	-10.6843	5.3411	0	-5.5423		Asp458	-0.1768	-24.3094	14.2831	-0.0006	-10.2037		Asp458	-0.0325	9.229	-1.9391	0.0022	7.2596		Asp458	-0.3138	1.2928	0.9255	0	1.9045		Asp458
Thr459	-2.3154	0.0351	1.1841	-0.2523	-1.3485		Thr459	-2.3017	-0.0431	0.3802	-0.3194	-2.284		Thr459	-2.0744	-0.3332	1.3095	-0.2615	-1.3596		Thr459	-3.4729	0.1984	2.0933	-0.3027	-1.4839		Thr459	-1.8499	-0.2614	1.6548	-0.1849	-0.6414		Thr459	-0.0899	0.1221	0.054	-0.001	0.0852		Thr459	-5.0792	-0.3672	4.8236	-0.4951	-1.1179		Thr459
Ser460	-1.5943	-0.1225	1.6887	-0.0842	-0.1123		Ser460	-0.868	0.0127	0.116	-0.0327	-0.772		Ser460	-2.9953	-1.2859	3.1234	-0.1624	-1.3202		Ser460	-3.7641	-0.9498	3.331	-0.1655	-1.5484		Ser460	-2.8649	-5.0302	8.0514	-0.2538	-0.0975		Ser460	-0.4712	-0.4569	0.0953	0.0009	-0.8319		Ser460	-7.0296	0.6178	3.9735	-0.4754	-2.9137		Ser460
Trp461	-5.1701	-0.8942	4.4269	-0.3665	-2.0039		Trp461	-4.0748	-0.5444	2.9717	-0.2287	-1.8763		Trp461	-7.6162	-1.9728	5.0966	-0.5719	-5.0643		Trp461	-12.1566	-0.2958	4.4359	-0.9246	-8.9411		Trp461	-5.6431	1.9617	0.7928	-0.5598	-3.4484		Trp461	-17.3669	-1.1146	4.2195	-1.6537	-15.9157		Trp461	-13.667	-0.7984	4.9614	-0.8821	-10.3862		Trp461
Gly462	-5.6494	-0.9577	3.6599	-0.5983	-3.5456		Gly462	-6.6638	-1.8885	7.8234	-0.7244	-1.4533		Gly462	-7.2549	-0.1955	4.0988	-0.778	-4.1296		Gly462	-6.5541	-1.6889	6.5359	-0.631	-2.3381		Gly462	-4.4154	-1.4844	5.9744	-0.5297	-0.455		Gly462	-0.8435	0.2767	0.6936	-0.0859	0.0409		Gly462	-7.0307	-0.5389	4.4395	-0.6409	-3.771		Gly462
Ser463	-2.6741	-0.7066	0.9397	-0.0558	-2.4967		Ser463	-5.5099	-1.2933	3.9858	-0.2936	-3.111		Ser463	-3.7646	0.4023	0.9978	-0.1869	-2.5514		Ser463	-4.2775	-0.6927	2.7716	-0.3591	-2.5577		Ser463	-3.4953	0.0604	1.7398	-0.3453	-2.0404		Ser463	-0.2501	0.0254	-0.007	-0.0021	-0.2338		Ser463	-4.4062	0.1531	2.4832	-0.1894	-1.9593		Ser463
Gly464	-0.5213	-2.3504	1.9172	-0.0716	-1.0261		Gly464	-2.2453	-1.3106	1.7527	-0.0203	-1.8235		Gly464	-1.1111	0.2538	-0.0542	-0.0293	-0.9408		Gly464	-1.7778	-0.4609	1.105	-0.0881	-1.2218		Gly464	-2.2751	0.2066	1.7427	-0.2777	-0.6035		Gly464	-0.1037	0.0736	-0.0894	-0.0008	-0.1203		Gly464	-1.9766	-0.1211	2.3156	-0.1349	0.083		Gly464
Cys465	-2.4608	-0.395	-0.8539	-0.1699	-3.8795		Cys465	-2.3933	-1.6161	-0.0514	-0.1634	-4.2242		Cys465	-1.9693	0.1768	-0.296	-0.1681	-2.2566		Cys465	-2.8973	-0.2867	0.1056	-0.2554	-3.3339		Cys465	-2.0055	-0.1032	-0.0225	-0.2593	-2.3905		Cys465	-0.0658	-0.0555	0.0257	0.0006	-0.0949		Cys465	-1.6013	0.0525	-0.3189	-0.0592	-1.927		Cys465
Ala466	-0.3616	0.3094	-0.7734	0	-0.8256		Ala466	-0.6295	0.4385	-1.3149	0	-1.5059		Ala466	-0.1124	0.2016	-0.343	0	-0.2538		Ala466	-0.1329	0.0896	-0.2866	0	-0.3298		Ala466	-0.1054	0.5345	-0.5961	0	-0.167		Ala466	-0.0101	-0.0859	0.0505	0.002	-0.0435		Ala466	-0.3987	0.3991	-1.0225	-0.0006	-1.0228		Ala466
Lys467	-0.2077	-0.9905	1.1355	0	-0.0626		Lys467	-0.3491	-1.2516	2.7734	-0.0011	1.1716		Lys467	-0.1125	8.1353	-1.1015	0	6.9213		Lys467	-0.3551	13.8446	-3.8163	-0.0481	9.6251		Lys467	-0.1752	19.3365	-4.204	0.0015	14.9588		Lys467	-0.0141	-6.019	0.3562	0.0011	-5.6759		Lys467	-0.2385	0.1631	0.3517	-0.0001	0.2762		Lys467
Ala468	-0.0268	0.1067	-0.1521	0	-0.0722		Ala468	-0.0364	0.1316	-0.2277	0	-0.1325		Ala468	-0.0136	-0.1349	0.0016	0	-0.1469		Ala468	-0.0222	-0.4344	0.2692	0	-0.1873		Ala468	-0.017	-0.4696	0.2805	-0.0006	-0.2067		Ala468	-0.0022	0.0811	-0.0137	0.0017	0.0669		Ala468	-0.028	0.0151	-0.0554	0	-0.0683		Ala468
Tyr469	-0.0339	0.0696	-0.1483	0	-0.1126		Tyr469	-0.0429	0.0701	-0.2416	0	-0.2144		Tyr469	-0.0181	-0.0096	-0.07	0	-0.0977		Tyr469	-0.0317	-0.2651	0.1124	0	-0.1844		Tyr469	-0.0214	-0.1458	0.0611	-0.0004	-0.1066		Tyr469	-0.0027	0.0222	-0.0084	0.0011	0.0122		Tyr469	-0.035	0.0411	-0.1364	0	-0.1303		Tyr469
Arg470	-0.616	-0.8033	1.4126	-0.0023	-0.009		Arg470	-0.8705	-0.8797	3.8005	-0.0442	2.0061		Arg470	-0.1849	7.0956	-0.0764	0	6.8343		Arg470	-0.3138	13.2365	-4.2223	-0.0011	8.6993		Arg470	-0.1869	17.8673	-4.1647	0.0007	13.5164		Arg470	-0.0251	-6.6802	0.929	0.0029	-5.7733		Arg470	-0.4717	0.0195	1.7609	-0.0093	1.2995		Arg470
Pro471	-1.108	0.9829	-1.3471	-0.0045	-1.4767		Pro471	-1.2123	1.0308	-1.5153	-0.0089	-1.7057		Pro471	-0.1874	0.0766	-0.4939	0	-0.6047		Pro471	-0.2844	-0.7611	0.494	0	-0.5514		Pro471	-0.1285	-0.864	0.5608	0	-0.4317		Pro471	-0.0078	0.1125	-0.0223	-0.0005	0.0819		Pro471	-0.5397	0.3223	-0.7131	-0.0018	-0.9323		Pro471
Gly472	-0.7141	0.1191	-0.3129	-0.0438	-0.9517		Gly472	-1.2289	0.2917	-0.3323	-0.0612	-1.3307		Gly472	-0.633	0.4311	-0.4196	-0.0209	-0.6423		Gly472	-0.7805	0.5468	-0.7377	-0.0181	-0.9896		Gly472	-0.2075	1.2773	-1.1361	-0.0092	-0.0755		Gly472	-0.0097	-0.1698	0.0898	-0.0005	-0.0902		Gly472	-1.3234	0.3697	0.3429	-0.0622	-0.673		Gly472
Val473	-0.8268	-0.2913	0.5462	-0.0013	-0.5732		Val473	-0.7122	-0.2266	0.4118	-0.0005	-0.5275		Val473	-0.6309	-0.547	0.6421	-0.0019	-0.5378		Val473	-1.0146	-0.1126	0.4956	-0.003	-0.6347		Val473	-0.3757	-1.2624	1.3475	0.0005	-0.29		Val473	-0.041	0.1063	-0.1178	0.0024	-0.05		Val473	-1.1792	0.0922	0.0112	-0.001	-1.0767		Val473
Tyr474	-0.5493	-0.0881	0.2171	-0.0002	-0.4205		Tyr474	-0.5104	-0.184	0.3673	-0.0002	-0.3273		Tyr474	-0.3407	0.1524	-0.0478	0	-0.2361		Tyr474	-0.6363	-0.3329	0.3678	0	-0.6014		Tyr474	-0.2573	0.1313	-0.3265	0.0009	-0.4515		Tyr474	-0.0348	-0.0294	-0.008	-0.0012	-0.0735		Tyr474	-0.5668	-0.2733	-0.0194	0	-0.8595		Tyr474
Gly475	-0.0254	-0.0014	0.0057	0	-0.021		Gly475	-0.0202	-0.0263	0.0752	0	0.0287		Gly475	-0.0363	0.1745	-0.0348	0	0.1034		Gly475	-0.0497	0.1238	0.0028	0	0.077		Gly475	-0.0347	0.279	-0.1479	0.001	0.0974		Gly475	-0.0125	-0.2735	0.0584	-0.0003	-0.2279		Gly475	-0.0775	-0.0539	0.0288	0	-0.1026		Gly475
Asn476	-0.0094	-0.0018	-0.0039	0	-0.015		Asn476	-0.0081	-0.0001	-0.0176	0	-0.0259		Asn476	-0.0135	-0.0446	0.0643	0	0.0063		Asn476	-0.016	0.1149	-0.1389	0	-0.04		Asn476	-0.0141	0.1513	-0.0383	0	0.0988		Asn476	-0.0083	0.0494	0.0286	0.0001	0.0698		Asn476	-0.0199	0.0415	0.0414	0	0.063		Asn476
Val477	-0.0062	0.0268	-0.0521	0	-0.0315		Val477	-0.0048	0.019	-0.0424	0	-0.0282		Val477	-0.0085	0.0499	-0.0281	0	0.0133		Val477	-0.008	0.0655	-0.089	0	-0.0316		Val477	-0.01	0.1721	-0.1622	0.0012	0.0011		Val477	-0.006	-0.0008	0.0184	0.001	0.0126		Val477	-0.0101	0.0022	-0.0293	0	-0.0372		Val477
Met478	-0.0023	0.0098	-0.0185	0	-0.011		Met478	-0.0023	0.0144	-0.0318	0	-0.0196		Met478	-0.0034	0.0807	-0.0265	0	0.0508		Met478	-0.0036	0.1618	-0.1333	0	0.0249		Met478	-0.004	0.2031	-0.1234	0.0024	0.0781		Met478	-0.0023	-0.0533	0.019	-0.0032	-0.0399		Met478	-0.0041	-0.0033	-0.0132	0	-0.0206		Met478
Val479	-0.0029	0.0168	-0.0392	0	-0.0252		Val479	-0.0025	0.0115	-0.0237	0	-0.0147		Val479	-0.0051	0.0759	-0.0406	0	0.0302		Val479	-0.0054	0.151	-0.1403	0	0.0053		Val479	-0.0053	0.2125	-0.1856	0.0009	0.0225		Val479	-0.0027	-0.0568	0.0268	0.0003	-0.0324		Val479	-0.0064	-0.0111	-0.0347	0	-0.0521		Val479
Phe480	-0.0082	0.003	-0.016	0	-0.0212		Phe480	-0.0063	0.0091	-0.0185	0	-0.0157		Phe480	-0.0154	-0.0026	0.0226	0	0.0046		Phe480	-0.0131	0.1197	-0.0995	0	0.0071		Phe480	-0.0158	0.0816	-0.0489	0.0031	0.02		Phe480	-0.009	0.1344	-0.0213	-0.0017	0.1023		Phe480	-0.0168	-0.0058	-0.021	0	-0.0436		Phe480
Thr481	-0.0015	0.0022	-0.0043	0	-0.0036		Thr481	-0.0011	0.002	-0.0036	0	-0.0027		Thr481	-0.0021	-0.0367	0.0266	0	-0.0122		Thr481	-0.0017	0.0182	-0.0148	0	0.0017		Thr481	-0.0028	-0.004	0.0082	0.0004	0.0018		Thr481	-0.0024	-0.0064	0.0025	-0.0002	-0.0066		Thr481	-0.0019	0.0037	-0.0042	0	-0.0024		Thr481
Asp482	-0.001	-0.2931	0.2652	0	-0.0289		Asp482	-0.0005	-0.132	0.1239	0	-0.0086		Asp482	-0.0012	-6.0605	0.8634	0	-5.1982		Asp482	-0.0008	-5.7794	0.653	0	-5.1272		Asp482	-0.0019	-11.6146	1.828	-0.0002	-9.7887		Asp482	-0.0024	7.0873	-0.5922	0.0009	6.4935		Asp482	-0.001	0.1586	-0.022	0	0.1357		Asp482
Trp483	-0.0065	-0.0003	-0.0012	0	-0.008		Trp483	-0.0029	0.0015	-0.0034	0	-0.0049		Trp483	-0.0093	0.03	0.0039	0	0.0245		Trp483	-0.004	0.0626	-0.0204	0	0.0381		Trp483	-0.0135	0.069	-0.014	-0.0001	0.0413		Trp483	-0.0193	-0.0913	-0.0051	0.0001	-0.1156		Trp483	-0.0044	-0.0018	0.0046	0	-0.0016		Trp483
Ile484	-0.0031	0.0083	-0.023	0	-0.0178		Ile484	-0.0017	0.0081	-0.0148	0	-0.0084		Ile484	-0.0041	0.0371	-0.0331	0	-0.0001		Ile484	-0.0024	0.1028	-0.0682	0	0.0322		Ile484	-0.0061	0.1065	-0.1076	-0.0005	-0.0077		Ile484	-0.0051	0.0371	0.0122	-0.0008	0.0434		Ile484	-0.0023	-0.0061	-0.0138	0	-0.0223		Ile484
Tyr485	-0.001	-0.0021	-0.0006	0	-0.0037		Tyr485	-0.001	0.0025	-0.0042	0	-0.0027		Tyr485	-0.0018	-0.0017	-0.0001	0	-0.0036		Tyr485	-0.001	0.0806	-0.0265	-0.0002	0.0529		Tyr485	-0.0021	0.0417	-0.0185	0.0011	0.0221		Tyr485	-0.002	-0.0402	0.0191	-0.0008	-0.0239		Tyr485	-0.001	-0.0014	0.0039	0	0.0015		Tyr485
Arg486	-0.001	0.2911	-0.2492	0	0.0409		Arg486	-0.0005	0.1182	-0.1022	0	0.0155		Arg486	-0.0016	6.2994	-0.8863	0	5.4115		Arg486	-0.0007	5.8381	-0.6041	0	5.2333		Arg486	-0.0023	12.2047	-1.8207	0	10.3817		Arg486	-0.0037	-7.8444	0.4505	-0.0026	-7.4002		Arg486	-0.001	-0.1785	0.0354	0	-0.144		Arg486
Gln487	-0.0021	0.0122	-0.0275	0	-0.0174		Gln487	-0.001	0.0114	-0.0186	0	-0.0082		Gln487	-0.0023	0.1273	-0.1204	0	0.0045		Gln487	-0.0009	0.1299	-0.0728	0	0.0561		Gln487	-0.0044	0.0814	-0.1397	0.0001	-0.0627		Gln487	-0.0047	0.1111	0.002	0.0002	0.1086		Gln487	-0.001	-0.015	-0.0103	0	-0.0262		Gln487
Met488	-0.0011	0.0008	-0.0016	0	-0.0019		Met488	-0.0007	0.0035	-0.0057	0	-0.0029		Met488	-0.0013	0.0024	-0.0024	0	-0.0013		Met488	-0.0007	0.0416	-0.0126	0.0002	0.0285		Met488	-0.0028	0.0194	-0.0012	-0.0003	0.015		Met488	-0.002	-0.0134	0.002	-0.0013	-0.0146		Met488	-0.001	-0.0034	-0.0016	0	-0.006		Met488
Arg489	-0.0007	0.2496	-0.1846	0	0.0644		Arg489	0	0.0949	-0.0726	0	0.0224		Arg489	-0.001	5.2957	-0.5707	0	4.724		Arg489	-0.0002	4.9281	-0.4271	0	4.5008		Arg489	-0.001	10.3951	-1.2403	-0.0018	9.1519		Arg489	-0.001	-5.9469	0.3121	-0.0036	-5.6394		Arg489	0	-0.1218	0.0235	0	-0.0983		Arg489
Ala490	0	0.0053	-0.0128	0	-0.0076		Ala490	0	0.0032	-0.0067	0	-0.0034		Ala490	-0.0001	0.0538	-0.0563	0	-0.0026		Ala490	0	0.0583	-0.0315	0	0.0268		Ala490	-0.001	0.062	-0.0773	0.0012	-0.0151		Ala490	-0.001	-0.0538	0.0384	0.0001	-0.0163		Ala490	0	-0.0036	0.0018	0	-0.0018		Ala490
Asp491	-0.001	-0.3289	0.3057	0	-0.0242		Asp491	0	-0.1015	0.1099	0	0.0084		Asp491	-0.001	-6.2485	1.0778	0	-5.1717		Asp491	0	-4.8491	0.4752	0	-4.3739		Asp491	-0.0015	-11.8521	2.2526	0.0012	-9.5997		Asp491	-0.001	6.5644	-0.5304	0	6.033		Asp491	0	0.1274	-0.0428	0	0.0846		Asp491
Gly492	0	-0.2537	0.1645	0	-0.0892		Gly492	0	-0.077	0.0458	0	-0.0312		Gly492	0	-5.387	0.5343	0	-4.8527		Gly492	0	-4.3701	0.2487	0	-4.1214		Gly492	-0.0006	-10.6165	1.232	0.0017	-9.3835		Gly492	-0.0001	5.7684	-0.2584	-0.0016	5.5083		Gly492	0	0.1009	-0.021	0	0.0799		Gly492
[truncated: 29 more columns]
