# Supplementary material for: Dissecting the Binding Affinity of Anti-SARS-CoV-2 Compounds to Human Transmembrane Protease, Serine 2: A Computational Study
Source: Int J Mol Sci. 2025 Jan 11;26(2):587. doi: 10.3390/ijms26020587 (PMC11766390; doi:10.3390/ijms26020587)
Supplement: Supplementary file 1 [file ijms-26-00587-s001.zip › Table_S2.xlsx]

## Sheet: Sheet1
C2-Bound TMPRSS2							C3-bound TMPRSS2							C5+-bound TMPRSS2							C6+-bound TMPRSS2							C8+-bound TMPRSS2							C9--bound TMPRSS2							C10-bound TMPRSS2							C11-bound TMPRSS2
Residue	△EvdW	△Eelec	△Gpolar	△Gnonpolar	△Gbinding		Residue	△EvdW	△Eelec	△Gpolar	△Gnonpolar	△Gbinding		Residue	△EvdW	△Eelec	△Gpolar	△Gnonpolar	△Gbinding		Residue	△EvdW	△Eelec	△Gpolar	△Gnonpolar	△Gbinding		Residue	△EvdW	△Eelec	△Gpolar	△Gnonpolar	△Gbinding		Residue	△EvdW	△Eelec	△Gpolar	△Gnonpolar	△Gbinding		Residue	△EvdW	△Eelec	△Gpolar	△Gnonpolar	△Gbinding		Residue
Cys297	-3.5069	-1.156	1.7272	-0.1387	-3.0744		Cys297	-0.1223	0.0011	0.0113	0	-0.1099		Cys297	-1.4707	-1.2632	1.3271	-0.0599	-1.4666		Cys297	-0.0776	-0.0605	-0.0697	0	-0.2079		Cys297	-7.9091	-0.5076	2.5492	-0.1759	-6.0435		Cys297	-1.3056	-0.0903	0.0743	-0.0843	-1.406		Cys297	-0.0331	-0.0247	-0.0332	0	-0.091		Cys297
Lys300	-1.4558	0.0063	0.5912	-0.0983	-0.9566		Lys300	-0.0103	0.0463	-0.0579	0	-0.0219		Lys300	-0.4449	11.3907	-2.5283	-0.0394	8.3782		Lys300	-0.0055	7.0123	-0.2785	0	6.7283		Lys300	-2.7518	21.4315	-1.8367	-0.226	16.617		Lys300	-4.606	-48.5154	88.1206	-1.5806	33.4186		Lys300	-0.0046	-0.2374	0.1804	0	-0.0616		Lys300
Leu302	-3.6106	0.3162	0.3422	-0.3284	-3.2806		Leu302	-0.0197	-0.0051	0.0066	0	-0.0181		Leu302	-0.8499	0.8719	-0.5912	-0.2148	-0.784		Leu302	-0.0072	0.0938	0.0326	0	0.1193		Leu302	-8.3668	1.7534	-1.2157	-0.8212	-8.6503		Leu302	-0.574	-0.2066	0.2488	-0.0092	-0.5409		Leu302	-0.0037	-0.0027	0.0106	0	0.0042		Leu302
Lys342	-0.7247	0.8435	1.1187	-0.0827	1.1548		Lys342	-1.8175	0.024	3.2053	-0.2716	1.1402		Lys342	-6.8951	16.4816	-1.5404	-0.8571	7.1889		Lys342	-2.4748	15.5718	-0.3232	-0.4299	12.3439		Lys342	-1.4978	38.5052	-17.2451	-0.2272	19.5351		Lys342	-0.8765	-12.6242	5.1511	-0.0046	-8.3541		Lys342	-3.7617	-2.204	13.4348	-0.5918	6.8773		Lys342
Asp345	-0.1568	-1.3251	2.7937	0	1.3118		Asp345	-0.1403	-0.7371	0.5849	-0.0018	-0.2944		Asp345	-0.5613	-15.5966	8.0225	0	-8.1353		Asp345	-0.1883	-12.9679	4.8451	0	-8.311		Asp345	-0.4187	-32.1143	20.4085	-0.0003	-12.1248		Asp345	-0.3543	13.8802	-3.5935	-0.0006	9.9318		Asp345	-0.5108	2.2583	2.5093	-0.032	4.2248		Asp345
Glu389	-0.0403	0.2256	-0.0896	0	0.0957		Glu389	-0.2629	0.4947	-0.6883	-0.0065	-0.463		Glu389	-1.3671	-9.5467	4.0107	-0.101	-7.0041		Glu389	-0.1721	-11.3066	4.2194	-0.006	-7.2653		Glu389	-0.334	-19.4798	4.5511	-0.0128	-15.2755		Glu389	-0.022	5.9973	-0.3475	0.0008	5.6286		Glu389	-0.0596	-0.3363	0.4646	0	0.0686		Glu389
Lys390	-0.0611	-0.4829	0.1835	0	-0.3605		Lys390	-0.6537	-1.0833	4.0522	-0.0055	2.3097		Lys390	-0.2796	10.9956	-0.2076	-0.0082	10.5002		Lys390	-1.2066	13.9207	-3.1828	-0.2301	9.3012		Lys390	-0.3698	20.2188	-1.4001	-0.0346	18.4144		Lys390	-0.044	-6.4975	0.1633	-0.0011	-6.3793		Lys390	-0.0695	0.1472	0.1466	-0.0004	0.224		Lys390
Asp435	-0.411	-7.5537	13.6262	-0.0265	5.6349		Asp435	0.33	-10.4969	22.138	-0.0787	11.8924		Asp435	-0.4336	-9.8879	5.3819	-0.002	-4.9415		Asp435	-0.4894	-12.9283	9.111	-0.0005	-4.3071		Asp435	-0.4093	-23.764	12.9214	-0.0143	-11.2662		Asp435	-0.0213	6.6075	-1.0021	0.0008	5.5848		Asp435	3.5542	-12.2619	23.8718	-0.1834	14.9807		Asp435
Ser436	-2.8774	-2.0901	7.4727	-0.1868	2.3184		Ser436	-3.8551	-2.5275	7.0078	-0.181	0.4442		Ser436	-2.8442	-0.4734	5.1179	-0.1539	1.6464		Ser436	-2.9958	-0.7142	3.7101	-0.1179	-0.1177		Ser436	-1.2127	0.0549	2.2789	-0.1332	0.9879		Ser436	-0.0533	0.0574	-0.0436	0.0019	-0.0377		Ser436	-2.5917	0.6976	0.4973	-0.0591	-1.4559		Ser436
Cys437	-5.8658	-1.3687	4.5106	-0.1784	-2.9023		Cys437	-7.5326	-1.0654	4.3078	-0.3224	-4.6126		Cys437	-5.2539	-0.7345	4.4814	-0.3083	-1.8153		Cys437	-5.883	0.353	3.1898	-0.2999	-2.6401		Cys437	-3.9033	-0.2705	2.7484	-0.2328	-1.6582		Cys437	-0.2133	-0.0757	0.2713	-0.0003	-0.0181		Cys437	-4.7589	0.1815	1.0289	-0.207	-3.7554		Cys437
Gln438	-10.0586	-1.459	8.9326	-1.1002	-3.6852		Gln438	-11.3598	-0.8325	7.4103	-1.0989	-5.8808		Gln438	-8.3291	0.9121	5.0004	-0.9105	-3.3271		Gln438	-8.7151	-1.9948	8.2321	-1.0355	-3.5133		Gln438	-12.0426	0.7166	9.1398	-1.4931	-3.6794		Gln438	-2.7377	0.2588	3.6986	-0.6846	0.5352		Gln438	-13.6655	-0.3184	9.8006	-1.4581	-5.6414		Gln438
Trp461	-5.1701	-0.8942	4.4269	-0.3665	-2.0039		Trp461	-4.0748	-0.5444	2.9717	-0.2287	-1.8763		Trp461	-7.6162	-1.9728	5.0966	-0.5719	-5.0643		Trp461	-12.1566	-0.2958	4.4359	-0.9246	-8.9411		Trp461	-5.6431	1.9617	0.7928	-0.5598	-3.4484		Trp461	-17.3669	-1.1146	4.2195	-1.6537	-15.9157		Trp461	-13.667	-0.7984	4.9614	-0.8821	-10.3862		Trp461
Gly462	-5.6494	-0.9577	3.6599	-0.5983	-3.5456		Gly462	-6.6638	-1.8885	7.8234	-0.7244	-1.4533		Gly462	-7.2549	-0.1955	4.0988	-0.778	-4.1296		Gly462	-6.5541	-1.6889	6.5359	-0.631	-2.3381		Gly462	-4.4154	-1.4844	5.9744	-0.5297	-0.455		Gly462	-0.8435	0.2767	0.6936	-0.0859	0.0409		Gly462	-7.0307	-0.5389	4.4395	-0.6409	-3.771		Gly462
Ser463	-2.6741	-0.7066	0.9397	-0.0558	-2.4967		Ser463	-5.5099	-1.2933	3.9858	-0.2936	-3.111		Ser463	-3.7646	0.4023	0.9978	-0.1869	-2.5514		Ser463	-4.2775	-0.6927	2.7716	-0.3591	-2.5577		Ser463	-3.4953	0.0604	1.7398	-0.3453	-2.0404		Ser463	-0.2501	0.0254	-0.007	-0.0021	-0.2338		Ser463	-4.4062	0.1531	2.4832	-0.1894	-1.9593		Ser463
Gly464	-0.5213	-2.3504	1.9172	-0.0716	-1.0261		Gly464	-2.2453	-1.3106	1.7527	-0.0203	-1.8235		Gly464	-1.1111	0.2538	-0.0542	-0.0293	-0.9408		Gly464	-1.7778	-0.4609	1.105	-0.0881	-1.2218		Gly464	-2.2751	0.2066	1.7427	-0.2777	-0.6035		Gly464	-0.1037	0.0736	-0.0894	-0.0008	-0.1203		Gly464	-1.9766	-0.1211	2.3156	-0.1349	0.083		Gly464
Cys465	-2.4608	-0.395	-0.8539	-0.1699	-3.8795		Cys465	-2.3933	-1.6161	-0.0514	-0.1634	-4.2242		Cys465	-1.9693	0.1768	-0.296	-0.1681	-2.2566		Cys465	-2.8973	-0.2867	0.1056	-0.2554	-3.3339		Cys465	-2.0055	-0.1032	-0.0225	-0.2593	-2.3905		Cys465	-0.0658	-0.0555	0.0257	0.0006	-0.0949		Cys465	-1.6013	0.0525	-0.3189	-0.0592	-1.927		Cys465
Lys467	-0.2077	-0.9905	1.1355	0	-0.0626		Lys467	-0.3491	-1.2516	2.7734	-0.0011	1.1716		Lys467	-0.1125	8.1353	-1.1015	0	6.9213		Lys467	-0.3551	13.8446	-3.8163	-0.0481	9.6251		Lys467	-0.1752	19.3365	-4.204	0.0015	14.9588		Lys467	-0.0141	-6.019	0.3562	0.0011	-5.6759		Lys467	-0.2385	0.1631	0.3517	-0.0001	0.2762		Lys467
[truncated: 29 more columns]
